# Supplementary material for: 2,2-Dichloro-1-[(2R,5S)-5-ethyl-2-methyl-2-propyl-1,3-oxazolidin-3-yl]ethanone
Source: Acta Crystallogr Sect E Struct Rep Online. 2010 May 8;66(Pt 6):o1293. doi: 10.1107/S1600536810016090 (PMC2979515; doi:10.1107/S1600536810016090)
Supplement: Supplementary file 1 [file e-66-o1293-sup1.cif]

##############################################################################
###                                                                        ###
###        Electronic paper (Acta Crystallographica Section E)             ###
###                                                                        ###
##############################################################################
#                                                                            #
# This CIF contains the data in a paper accepted for publication in Acta     #
# Crystallographica Section E. It conforms to the requirements of Notes      #
# for Authors for Section E, and has been peer reviewed under the auspices   #
# of the IUCr Commission on Journals.                                        #
#                                                                            #
# Full details of the Crystallographic Information File format               #
# are given in the paper "The Crystallographic Information File (CIF):       #
# a New Standard Archive File for Crystallography" by S. R. Hall, F. H.      #
# Allen and I. D. Brown [Acta Cryst. (1991), A47, 655-685].                  #
#                                                                            #
# The current version of the core CIF dictionary is obtainable from          #
# ftp://ftp.iucr.org/pub/cif_core.dic. The current version number is 2.4.    #
#                                                                            #
# Software is freely available for graphical display of the structure(s) in  #
# this CIF.  For information consult the CIF home page http://www.iucr.org/  #
# cif/home.html                                                              #
#                                                                            #
# This file may be used for bona fide research purposes within the           #
# scientific community so long as proper attribution is given to the journal # 
# article from which it was obtained.                                        #
#                                                                            #
##############################################################################
                                             
data_global
_audit_creation_method     SHELXL-97
_journal_date_recd_electronic     2010-04-23
_journal_date_accepted     2010-05-01
_journal_name_full     'Acta Crystallographica, Section E'
_journal_year     2010
_journal_volume     66
_journal_issue      6
_journal_page_first     o1293
_journal_page_last     o1293
_journal_paper_category     QO
_journal_coeditor_code     LH5034
_publ_contact_author_name     'Dr. Fei Ye'
_publ_contact_author_address
;
College of Science
Northeast Agricultural University
Harbin, 150030
People's Republic of China
;
_publ_contact_author_email     yefei@neau.edu.cn
_publ_contact_author_fax     '86-451-55191540'
_publ_contact_author_phone     '86-451-55190417'
_publ_section_title
;\
2,2-Dichloro-1-[(2<i>R</i>,5<i>S</i>)-5-ethyl-2-methyl-2-propyl-1,3-oxazolidin-\
3-yl]ethanone
;
loop_
    _publ_author_name
    _publ_author_address
    'Ying Fu'
; College of Science
  Northeast Agricultural University
  Harbin 150030
  People's Republic of China
;
    'Fei Ye'
; College of Science
  Northeast Agricultural University
  Harbin 150030
  People's Republic of China
;
    'Xiaotian Wen'
; College of Science
  Northeast Agricultural University
  Harbin 150030
  People's Republic of China
;
data_I
_chemical_name_systematic
;
2,2-Dichloro-1-[(2<i>R</i>,5<i>S</i>)-5-ethyl-2-methyl-2-propyl-
1,3-oxazolidin-3-yl]ethanone
;
_chemical_name_common     ?
_chemical_formula_moiety     'C11 H19 Cl2 N O2'
_chemical_formula_sum     'C11 H19 Cl2 N O2'
_chemical_formula_iupac     'C11 H19 Cl2 N O2'
_chemical_formula_weight     268.17
_chemical_melting_point     ?
_symmetry_cell_setting     'Orthorhombic'
_symmetry_space_group_name_H-M     'P 21 21 21'
_symmetry_space_group_name_Hall     'P 2ac 2ab'
loop_
    _symmetry_equiv_pos_as_xyz
    'x, y, z'
    '-x+1/2, -y, z+1/2'
    '-x, y+1/2, -z+1/2'
    'x+1/2, -y+1/2, -z'
_cell_length_a     6.4834(12)
_cell_length_b     10.795(2)
_cell_length_c     20.030(4)
_cell_angle_alpha     90.00
_cell_angle_beta     90.00
_cell_angle_gamma     90.00
_cell_volume     1401.8(5)
_cell_formula_units_Z     4
_cell_measurement_reflns_used     3142
_cell_measurement_theta_min     2.77
_cell_measurement_theta_max     20.60
_cell_measurement_temperature     293(2)
_exptl_crystal_description     'block'
_exptl_crystal_colour     'colourless'
_exptl_crystal_size_max     0.32
_exptl_crystal_size_mid     0.24
_exptl_crystal_size_min     0.20
_exptl_crystal_density_diffrn     1.271
_exptl_crystal_density_meas     1.271
_exptl_crystal_density_method     'not measured'
_exptl_crystal_F_000     568.0
_exptl_absorpt_coefficient_mu     0.451
_exptl_absorpt_correction_type     multi-scan
_exptl_absorpt_process_details     '(SADABS; Sheldrick, 1996)'
_exptl_absorpt_correction_T_min     0.8692
_exptl_absorpt_correction_T_max     0.9153
_exptl_special_details
;
;
_diffrn_ambient_temperature     293(2)
_diffrn_radiation_type     MoK\a
_diffrn_radiation_wavelength     0.71073
_diffrn_radiation_source     'fine-focus sealed tube'
_diffrn_radiation_monochromator     graphite
_diffrn_measurement_device_type     'Bruker SMART CCD'
_diffrn_measurement_method     '\f and \w scans'
_diffrn_detector_area_resol_mean     ?
_diffrn_reflns_number     14134
_diffrn_reflns_av_R_equivalents     0.0575
_diffrn_reflns_av_sigmaI/netI     0.0467
_diffrn_reflns_theta_min     2.77
_diffrn_reflns_theta_max     28.36
_diffrn_reflns_theta_full     28.36
_diffrn_measured_fraction_theta_max     0.998
_diffrn_measured_fraction_theta_full     0.998
_diffrn_reflns_limit_h_min     -8
_diffrn_reflns_limit_h_max     8
_diffrn_reflns_limit_k_min     -14
_diffrn_reflns_limit_k_max     14
_diffrn_reflns_limit_l_min     -25
_diffrn_reflns_limit_l_max     26
_diffrn_standards_number     ?
_diffrn_standards_interval_count     ?
_diffrn_standards_interval_time     ?
_diffrn_standards_decay_%     ?
_refine_special_details
;
Refinement of <i>F</i>^2^ against ALL reflections. The weighted <i>R</i>-factor
wR and goodness of fit <i>S</i> are based on <i>F</i>^2^, conventional
<i>R</i>-factors <i>R</i> are based on <i>F</i>, with <i>F</i> set to zero for
negative <i>F</i>^2^. The threshold expression of <i>F</i>^2^ >
\s(<i>F</i>^2^) is used only for calculating <i>R</i>-factors(gt) etc. and is
not relevant to the choice of reflections for refinement. <i>R</i>-factors
based on <i>F</i>^2^ are statistically about twice as large as those based on
<i>F</i>, and <i>R</i>- factors based on ALL data will be even larger.
;
_reflns_number_total     3499
_reflns_number_gt     2117
_reflns_threshold_expression     I>2\s(I)
_refine_ls_structure_factor_coef     Fsqd
_refine_ls_matrix_type     full
_refine_ls_R_factor_all     0.1224
_refine_ls_R_factor_gt     0.0841
_refine_ls_wR_factor_gt     0.2216
_refine_ls_wR_factor_ref     0.2584
_refine_ls_goodness_of_fit_ref     1.021
_refine_ls_restrained_S_all     1.021
_refine_ls_number_reflns     3499
_refine_ls_number_parameters     148
_refine_ls_number_restraints     0
_refine_ls_hydrogen_treatment     constr
_refine_ls_weighting_scheme     calc
_refine_ls_weighting_details
                 'calc w=1/[\s^2^(Fo^2^)+(0.1650P)^2^] where P=(Fo^2^+2Fc^2^)/3'
_atom_sites_solution_hydrogens     geom
_atom_sites_solution_primary     direct
_atom_sites_solution_secondary     difmap
_refine_ls_shift/su_max     0.000
_refine_ls_shift/su_mean     0.000
_refine_diff_density_max     0.582
_refine_diff_density_min     -0.388
_refine_ls_extinction_method     none
_refine_ls_extinction_coef     ?
_refine_ls_abs_structure_details     'Flack (1983) 1468 Friedels'
_refine_ls_abs_structure_Flack     0.02(15)
loop_
    _atom_type_symbol
    _atom_type_description
    _atom_type_scat_dispersion_real
    _atom_type_scat_dispersion_imag
    _atom_type_scat_source
    'C' 'C' 0.0033 0.0016
                         'International Tables Vol C Tables 4.2.6.8 and 6.1.1.4'
    'H' 'H' 0.0000 0.0000
                         'International Tables Vol C Tables 4.2.6.8 and 6.1.1.4'
    'N' 'N' 0.0061 0.0033
                         'International Tables Vol C Tables 4.2.6.8 and 6.1.1.4'
    'O' 'O' 0.0106 0.0060
                         'International Tables Vol C Tables 4.2.6.8 and 6.1.1.4'
    'Cl' 'Cl' 0.1484 0.1585
                         'International Tables Vol C Tables 4.2.6.8 and 6.1.1.4'
_computing_data_collection     'SMART (Bruker, 1998)'
_computing_cell_refinement     'SAINT (Bruker, 1998)'
_computing_data_reduction     'SAINT (Bruker, 1998)'
_computing_structure_solution     'SHELXS97 (Sheldrick, 2008)'
_computing_structure_refinement     'SHELXL97 (Sheldrick, 2008)'
_computing_molecular_graphics     'SHELXTL (Sheldrick, 2008)'
_computing_publication_material     'SHELXTL (Sheldrick, 2008)'
loop_
    _atom_site_type_symbol
    _atom_site_label
    _atom_site_fract_x
    _atom_site_fract_y
    _atom_site_fract_z
    _atom_site_U_iso_or_equiv
    _atom_site_adp_type
    _atom_site_calc_flag
    _atom_site_refinement_flags
    _atom_site_occupancy
    _atom_site_disorder_assembly
    _atom_site_disorder_group
    C C1 0.5074(7) 0.9192(4) 0.2071(2) 0.0675(11) Uani d . 1 . .
    H H1 0.4966 0.8365 0.2270 0.081 Uiso calc R 1 . .
    C C2 0.5889(7) 1.0103(3) 0.2598(2) 0.0638(10) Uani d . 1 . .
    C C3 0.7886(9) 0.8326(4) 0.3065(3) 0.0789(13) Uani d . 1 . .
    H H3A 0.6784 0.7758 0.3181 0.095 Uiso calc R 1 . .
    H H3B 0.8454 0.8089 0.2636 0.095 Uiso calc R 1 . .
    C C4 0.9470(13) 0.8334(4) 0.3575(3) 0.105(2) Uani d . 1 . .
    H H4 1.0627 0.8594 0.3293 0.126 Uiso calc R 1 . .
    C C5 1.0407(13) 0.7301(5) 0.3866(4) 0.122(3) Uani d . 1 . .
    H H5A 1.0922 0.6801 0.3500 0.147 Uiso calc R 1 . .
    H H5B 0.9306 0.6828 0.4072 0.147 Uiso calc R 1 . .
    C C6 1.2052(13) 0.7357(6) 0.4353(3) 0.111(2) Uani d . 1 . .
    H H6A 1.3358 0.7362 0.4127 0.166 Uiso calc R 1 . .
    H H6B 1.1976 0.6647 0.4640 0.166 Uiso calc R 1 . .
    H H6C 1.1915 0.8098 0.4614 0.166 Uiso calc R 1 . .
    C C7 0.8170(7) 1.0342(4) 0.3589(2) 0.0680(10) Uani d . 1 . .
    C C8 0.9703(10) 1.1251(5) 0.3287(3) 0.0925(16) Uani d . 1 . .
    H H8A 1.0635 1.1533 0.3627 0.139 Uiso calc R 1 . .
    H H8B 0.8973 1.1946 0.3104 0.139 Uiso calc R 1 . .
    H H8C 1.0470 1.0847 0.2939 0.139 Uiso calc R 1 . .
    C C9 0.6750(10) 1.1009(5) 0.4051(3) 0.0875(14) Uani d . 1 . .
    H H9A 0.7550 1.1310 0.4427 0.105 Uiso calc R 1 . .
    H H9B 0.6205 1.1727 0.3819 0.105 Uiso calc R 1 . .
    C C10 0.4982(11) 1.0277(6) 0.4315(3) 0.1013(18) Uani d . 1 . .
    H H10A 0.5481 0.9494 0.4488 0.122 Uiso calc R 1 . .
    H H10B 0.4023 1.0103 0.3955 0.122 Uiso calc R 1 . .
    C C11 0.3855(15) 1.0989(8) 0.4874(4) 0.127(3) Uani d . 1 . .
    H H11A 0.4781 1.1119 0.5242 0.190 Uiso calc R 1 . .
    H H11B 0.2688 1.0516 0.5023 0.190 Uiso calc R 1 . .
    H H11C 0.3396 1.1775 0.4707 0.190 Uiso calc R 1 . .
    Cl Cl1 0.6885(3) 0.91462(14) 0.14073(7) 0.0996(5) Uani d . 1 . .
    Cl Cl2 0.2642(2) 0.96549(13) 0.17873(9) 0.1008(5) Uani d . 1 . .
    N N1 0.7143(5) 0.9597(3) 0.30507(18) 0.0629(8) Uani d . 1 . .
    O O1 0.9265(6) 0.9417(3) 0.39428(17) 0.0793(9) Uani d . 1 . .
    O O2 0.5407(6) 1.1193(3) 0.2580(2) 0.0859(10) Uani d . 1 . .
loop_
    _atom_site_aniso_label
    _atom_site_aniso_U_11
    _atom_site_aniso_U_22
    _atom_site_aniso_U_33
    _atom_site_aniso_U_12
    _atom_site_aniso_U_13
    _atom_site_aniso_U_23
    C1 0.072(2) 0.0401(18) 0.090(3) 0.0031(17) -0.013(2) 0.0002(18)
    C2 0.071(2) 0.0396(17) 0.081(3) 0.0077(17) 0.000(2) -0.0023(17)
    C3 0.093(3) 0.0354(18) 0.108(3) 0.014(2) -0.021(3) -0.0090(18)
    C4 0.154(5) 0.046(2) 0.114(4) 0.033(3) -0.043(4) -0.013(3)
    C5 0.149(6) 0.059(3) 0.160(6) 0.031(4) -0.071(5) -0.020(3)
    C6 0.127(5) 0.070(3) 0.134(5) 0.010(4) -0.031(4) 0.013(3)
    C7 0.084(3) 0.0379(17) 0.082(3) 0.0039(18) -0.010(2) -0.0029(16)
    C8 0.101(4) 0.052(2) 0.124(4) -0.020(3) -0.013(3) 0.003(3)
    C9 0.109(4) 0.060(3) 0.093(3) 0.006(3) 0.003(3) -0.010(2)
    C10 0.105(4) 0.075(3) 0.124(5) 0.010(3) 0.006(3) 0.000(3)
    C11 0.149(6) 0.124(6) 0.107(4) 0.021(5) 0.035(4) -0.005(4)
    Cl1 0.1169(11) 0.0780(8) 0.1038(9) -0.0063(8) 0.0152(9) -0.0185(7)
    Cl2 0.0899(8) 0.0761(8) 0.1365(12) 0.0154(7) -0.0350(8) -0.0093(7)
    N1 0.0715(19) 0.0298(13) 0.087(2) 0.0036(14) -0.0060(17) -0.0042(13)
    O1 0.102(2) 0.0413(14) 0.095(2) 0.0055(15) -0.0232(19) -0.0079(14)
    O2 0.114(3) 0.0338(13) 0.110(2) 0.0152(16) -0.023(2) -0.0013(14)
_geom_special_details
;
All esds (except the esd in the dihedral angle between two l.s. planes) are
estimated using the full covariance matrix. The cell esds are taken into
account individually in the estimation of esds in distances, angles and
torsion angles; correlations between esds in cell parameters are only used
when they are defined by crystal symmetry. An approximate (isotropic)
treatment of cell esds is used for estimating esds involving l.s. planes.
;
loop_
    _geom_bond_atom_site_label_1
    _geom_bond_atom_site_label_2
    _geom_bond_site_symmetry_2
    _geom_bond_distance
    _geom_bond_publ_flag
    C1 C2 . 1.536(6) ?
    C1 Cl2 . 1.750(4) ?
    C1 Cl1 . 1.775(5) ?
    C1 H1 . 0.9800 ?
    C2 O2 . 1.218(5) ?
    C2 N1 . 1.335(6) ?
    C3 C4 . 1.448(8) ?
    C3 N1 . 1.454(5) ?
    C3 H3A . 0.9700 ?
    C3 H3B . 0.9700 ?
    C4 O1 . 1.388(6) ?
    C4 C5 . 1.397(7) ?
    C4 H4 . 0.9800 ?
    C5 C6 . 1.446(10) ?
    C5 H5A . 0.9700 ?
    C5 H5B . 0.9700 ?
    C6 H6A . 0.9600 ?
    C6 H6B . 0.9600 ?
    C6 H6C . 0.9600 ?
    C7 O1 . 1.416(5) ?
    C7 C9 . 1.491(7) ?
    C7 N1 . 1.501(5) ?
    C7 C8 . 1.523(7) ?
    C8 H8A . 0.9600 ?
    C8 H8B . 0.9600 ?
    C8 H8C . 0.9600 ?
    C9 C10 . 1.490(9) ?
    C9 H9A . 0.9700 ?
    C9 H9B . 0.9700 ?
    C10 C11 . 1.542(9) ?
    C10 H10A . 0.9700 ?
    C10 H10B . 0.9700 ?
    C11 H11A . 0.9600 ?
    C11 H11B . 0.9600 ?
    C11 H11C . 0.9600 ?
loop_
    _geom_angle_atom_site_label_1
    _geom_angle_atom_site_label_2
    _geom_angle_atom_site_label_3
    _geom_angle_site_symmetry_1
    _geom_angle_site_symmetry_3
    _geom_angle
    _geom_angle_publ_flag
    C2 C1 Cl2 . . 110.5(3) ?
    C2 C1 Cl1 . . 107.8(3) ?
    Cl2 C1 Cl1 . . 111.1(3) ?
    C2 C1 H1 . . 109.1 ?
    Cl2 C1 H1 . . 109.1 ?
    Cl1 C1 H1 . . 109.1 ?
    O2 C2 N1 . . 124.9(4) ?
    O2 C2 C1 . . 120.7(4) ?
    N1 C2 C1 . . 114.5(3) ?
    C4 C3 N1 . . 104.1(4) ?
    C4 C3 H3A . . 110.9 ?
    N1 C3 H3A . . 110.9 ?
    C4 C3 H3B . . 110.9 ?
    N1 C3 H3B . . 110.9 ?
    H3A C3 H3B . . 108.9 ?
    O1 C4 C5 . . 119.5(5) ?
    O1 C4 C3 . . 108.1(4) ?
    C5 C4 C3 . . 126.8(5) ?
    O1 C4 H4 . . 97.9 ?
    C5 C4 H4 . . 97.9 ?
    C3 C4 H4 . . 97.9 ?
    C4 C5 C6 . . 124.7(6) ?
    C4 C5 H5A . . 106.2 ?
    C6 C5 H5A . . 106.2 ?
    C4 C5 H5B . . 106.2 ?
    C6 C5 H5B . . 106.2 ?
    H5A C5 H5B . . 106.3 ?
    C5 C6 H6A . . 109.5 ?
    C5 C6 H6B . . 109.5 ?
    H6A C6 H6B . . 109.5 ?
    C5 C6 H6C . . 109.5 ?
    H6A C6 H6C . . 109.5 ?
    H6B C6 H6C . . 109.5 ?
    O1 C7 C9 . . 109.9(4) ?
    O1 C7 N1 . . 101.8(3) ?
    C9 C7 N1 . . 115.5(4) ?
    O1 C7 C8 . . 109.0(4) ?
    C9 C7 C8 . . 109.8(4) ?
    N1 C7 C8 . . 110.5(4) ?
    C7 C8 H8A . . 109.5 ?
    C7 C8 H8B . . 109.5 ?
    H8A C8 H8B . . 109.5 ?
    C7 C8 H8C . . 109.5 ?
    H8A C8 H8C . . 109.5 ?
    H8B C8 H8C . . 109.5 ?
    C10 C9 C7 . . 116.0(5) ?
    C10 C9 H9A . . 108.3 ?
    C7 C9 H9A . . 108.3 ?
    C10 C9 H9B . . 108.3 ?
    C7 C9 H9B . . 108.3 ?
    H9A C9 H9B . . 107.4 ?
    C9 C10 C11 . . 111.0(6) ?
    C9 C10 H10A . . 109.4 ?
    C11 C10 H10A . . 109.4 ?
    C9 C10 H10B . . 109.4 ?
    C11 C10 H10B . . 109.4 ?
    H10A C10 H10B . . 108.0 ?
    C10 C11 H11A . . 109.5 ?
    C10 C11 H11B . . 109.5 ?
    H11A C11 H11B . . 109.5 ?
    C10 C11 H11C . . 109.5 ?
    H11A C11 H11C . . 109.5 ?
    H11B C11 H11C . . 109.5 ?
    C2 N1 C3 . . 127.0(3) ?
    C2 N1 C7 . . 122.6(3) ?
    C3 N1 C7 . . 110.1(3) ?
    C4 O1 C7 . . 112.1(3) ?
loop_
    _geom_hbond_atom_site_label_D
    _geom_hbond_atom_site_label_H
    _geom_hbond_atom_site_label_A
    _geom_hbond_site_symmetry_A
    _geom_hbond_distance_DH
    _geom_hbond_distance_HA
    _geom_hbond_distance_DA
    _geom_hbond_angle_DHA
    C1 H1 O2 3_645 0.98 2.38 3.327(5) 163
