# Supplementary material for: 2,2-Dichloro-1-[(2R,5S)-5-ethyl-2-methyl-2-propyl-1,3-oxazolidin-3-yl]ethanone
Source: Acta Crystallogr Sect E Struct Rep Online. 2010 May 8;66(Pt 6):o1293. doi: 10.1107/S1600536810016090 (PMC2979515; doi:10.1107/S1600536810016090)
Supplement: Supplementary file 2 [file e-66-o1293-Isup2.hkl]

# 
# h,k,l, Fc-squared, Fo-squared, sigma(Fo-squared) and status flag 
# 
data_I
_shelx_title ' DN0001_0m in P2(1)2(1)2(1)' 
_shelx_refln_list_code          4 
_shelx_F_calc_maximum      131.75 
_exptl_crystal_F_000       568.00 
_reflns_d_resolution_high  0.7480 
 
loop_ 
 _symmetry_equiv_pos_as_xyz 
 'x, y, z' 
 '-x+1/2, -y, z+1/2' 
 '-x, y+1/2, -z+1/2' 
 'x+1/2, -y+1/2, -z' 
 
_cell_length_a     6.4834 
_cell_length_b    10.7947 
_cell_length_c    20.0301 
_cell_angle_alpha  90.000 
_cell_angle_beta   90.000 
_cell_angle_gamma  90.000 
 
_shelx_F_squared_multiplier     1.000 
 
loop_ 
 _refln_index_h 
 _refln_index_k 
 _refln_index_l 
 _refln_F_squared_calc 
 _refln_F_squared_meas 
 _refln_F_squared_sigma 
 _refln_observed_status 
   2   0   0      886.76      758.90     25.83 o 
   4   0   0     1288.80     1147.85     39.37 o 
   6   0   0        2.10       -0.79      1.57 o 
   8   0   0        0.03        3.75      3.68 o 
   1   1   0     5922.40     5919.52    196.83 o 
   2   1   0      151.65      146.31      3.68 o 
   3   1   0      961.24     1046.90     23.50 o 
   4   1   0      126.93       98.02      3.06 o 
   5   1   0       20.09       16.94      1.74 o 
   6   1   0        1.66        0.01      1.17 o 
   7   1   0       38.70       45.80      3.83 o 
   8   1   0        0.15        1.04      2.64 o 
   0   2   0    17358.15    34392.31   2022.96 o 
   1   2   0      350.75      468.49     13.80 o 
   2   2   0     1100.79     1096.80     28.84 o 
   3   2   0      157.28      140.32      3.78 o 
   4   2   0      272.76      181.36      4.88 o 
   5   2   0      185.35      195.77      5.46 o 
   6   2   0        9.82       12.62      1.82 o 
   7   2   0        0.08        2.40      2.01 o 
   8   2   0        0.32        0.86      2.60 o 
   1   3   0     1586.17     1936.35     55.32 o 
   2   3   0       29.98       23.76      1.06 o 
   3   3   0      402.82      374.26      9.59 o 
   4   3   0      400.94      402.69     10.49 o 
   5   3   0       90.90       89.28      4.36 o 
   6   3   0        2.03        5.47      1.55 o 
   7   3   0        0.17        1.43      2.21 o 
   8   3   0        0.14        0.57      2.79 o 
   0   4   0       45.16       56.87      4.12 o 
   1   4   0        0.84        0.10      0.82 o 
   2   4   0      952.86     1237.17     42.11 o 
   3   4   0      682.92      750.86     18.46 o 
   4   4   0       15.41        9.38      3.32 o 
   5   4   0      248.93      273.11      9.90 o 
   6   4   0       40.35       54.06      3.81 o 
   7   4   0        3.82        5.95      3.64 o 
   8   4   0        0.19        1.31      2.79 o 
   1   5   0      514.43      584.43     29.67 o 
   2   5   0      332.29      407.66     12.04 o 
   3   5   0      139.22      127.46      4.53 o 
   4   5   0      195.72      212.42      6.88 o 
   5   5   0        2.62        0.14      1.53 o 
   6   5   0       16.43       28.49      3.78 o 
   7   5   0        4.93       12.06      3.54 o 
   8   5   0        0.08        1.00      5.02 o 
   0   6   0      577.25      887.77     26.98 o 
   1   6   0       54.14       89.00      6.85 o 
   2   6   0        3.15        4.49      2.40 o 
   3   6   0      192.16      184.11      5.48 o 
   4   6   0        0.03        3.49      3.00 o 
   5   6   0       79.08       97.21      5.22 o 
   6   6   0       25.85       26.21      3.70 o 
   7   6   0        3.84        4.30      2.31 o 
   1   7   0      227.59      270.98     17.75 o 
   2   7   0      131.67      136.13      5.10 o 
   3   7   0       27.32       37.24      2.24 o 
   4   7   0        4.02        5.88      2.98 o 
   5   7   0        8.71        3.92      2.13 o 
   6   7   0        2.38        7.85      2.88 o 
   7   7   0        1.86        5.15      2.45 o 
   0   8   0       19.51       40.39      4.11 o 
   1   8   0      207.65      249.33      9.09 o 
   2   8   0      165.71      184.58      6.64 o 
   3   8   0       62.70       68.34      3.22 o 
   4   8   0        0.99        4.84      2.80 o 
   5   8   0        0.14        2.65      3.39 o 
   6   8   0        0.00        1.98      4.79 o 
   7   8   0        2.51        3.23      2.61 o 
   1   9   0        0.31        1.65      1.71 o 
   2   9   0       10.90        8.74      2.04 o 
   3   9   0        1.33        2.88      1.95 o 
   4   9   0        3.88        3.09      2.54 o 
   5   9   0        2.63        3.79      2.75 o 
   6   9   0        0.13       -1.47      2.70 o 
   0  10   0       45.15       55.33      5.17 o 
   1  10   0        0.81        2.22      2.16 o 
   2  10   0       37.12       22.60      3.51 o 
   3  10   0       30.26       30.95      4.34 o 
   4  10   0       10.70        9.37      3.28 o 
   5  10   0        5.03        4.83      3.18 o 
   6  10   0        3.97        9.24      3.52 o 
   1  11   0       18.95       39.32      3.63 o 
   2  11   0        2.03        2.44      2.53 o 
   3  11   0       22.25       28.25      4.33 o 
   4  11   0        0.00       -2.43      2.97 o 
   5  11   0        0.03       -1.04      3.31 o 
   0  12   0        3.11        5.84      4.04 o 
   1  12   0        7.34       10.59      4.55 o 
   2  12   0        2.44        1.90      3.11 o 
   3  12   0        5.45        2.05      3.87 o 
   4  12   0        8.81        4.64      3.82 o 
   1  13   0        3.73       -1.70      4.65 o 
   2  13   0        0.63        6.03      4.25 o 
   3  13   0        0.01       -0.01      4.27 o 
   0  14   0       41.24       39.04      9.08 o 
   1  14   0        4.01        9.87      4.76 o 
   2  14   0       34.58       38.23      6.92 o 
   1   0   1      650.45      688.96     16.69 o 
   2   0   1     1086.72      901.12     20.12 o 
   3   0   1      319.69      289.30      7.00 o 
   4   0   1       25.99       19.21      2.05 o 
   5   0   1      155.72      160.64      8.10 o 
   6   0   1        0.02        2.27      1.16 o 
   7   0   1        3.46        4.70      2.12 o 
   8   0   1        0.64       -0.36      2.39 o 
  -8   1   1        0.02       -2.25      2.25 o 
  -7   1   1        4.91        8.21      4.77 o 
  -6   1   1        4.21        4.29      1.30 o 
  -5   1   1       41.32       45.75      2.16 o 
  -4   1   1        8.75        8.80      1.03 o 
  -3   1   1      252.34      240.56      6.04 o 
  -2   1   1      436.72      388.20      9.00 o 
  -1   1   1      159.01      166.72      4.81 o 
   1   1   1      162.74      176.49      6.28 o 
   2   1   1      443.52      396.21      9.67 o 
   3   1   1      262.02      249.75      6.93 o 
   4   1   1        9.43        9.79      1.35 o 
   5   1   1       40.41       44.61      2.05 o 
   6   1   1        4.10        2.24      1.57 o 
   7   1   1        5.08        6.99      5.35 o 
   8   1   1        0.04        3.68      3.61 o 
  -8   2   1        0.96       -0.43      3.50 o 
  -7   2   1       17.25       17.63      2.81 o 
  -6   2   1        1.77        3.89      1.81 o 
  -5   2   1      132.35      172.18      4.99 o 
  -4   2   1      112.79      100.36      3.17 o 
  -3   2   1      239.48      214.95      5.37 o 
  -2   2   1     3254.77     3327.28     74.05 o 
  -1   2   1     3182.12     3552.07    104.81 o 
   0   2   1     2774.16     4692.36    121.27 o 
   1   2   1     3220.83     3835.08    129.01 o 
   2   2   1     3226.17     3452.61    103.89 o 
   3   2   1      231.24      212.76      5.76 o 
   4   2   1      113.76      104.18      3.17 o 
   5   2   1      132.74      174.34      5.58 o 
   6   2   1        1.68        5.65      2.09 o 
   7   2   1       17.25       17.53      2.76 o 
   8   2   1        0.95       -1.71      2.68 o 
  -8   3   1        0.21        1.25      2.93 o 
  -7   3   1        5.77        6.65      2.37 o 
  -6   3   1       14.38       16.82      2.31 o 
  -5   3   1       27.82       32.34      3.20 o 
  -4   3   1       75.48       73.08      4.83 o 
  -3   3   1      183.31      146.68      4.37 o 
  -2   3   1      771.10      828.61     18.29 o 
  -1   3   1      166.45      172.40      8.93 o 
   0   3   1    11358.13    21942.59    478.75 o 
   1   3   1      169.32      185.33      8.84 o 
   2   3   1      786.25      818.09     21.71 o 
   3   3   1      187.68      155.00      4.35 o 
   4   3   1       76.81       74.70      3.67 o 
   5   3   1       27.15       34.11      2.69 o 
   6   3   1       13.60       15.49      2.09 o 
   7   3   1        5.83        8.79      2.92 o 
   8   3   1        0.22        5.87      3.16 o 
  -8   4   1        1.21        0.20      2.68 o 
  -7   4   1       12.86       17.32      3.77 o 
  -6   4   1       17.93       32.98      3.15 o 
  -5   4   1       39.92       40.24      3.62 o 
  -4   4   1      187.12      187.45      6.08 o 
  -3   4   1       24.13       19.93      1.50 o 
  -2   4   1      839.60      855.51     34.24 o 
  -1   4   1      116.69      155.93      6.27 o 
   0   4   1     3147.93     5757.04    149.88 o 
   1   4   1      116.97      155.70      5.67 o 
   2   4   1      854.93      855.94     22.81 o 
   3   4   1       24.80       24.19      2.05 o 
   4   4   1      183.26      183.75      6.02 o 
   5   4   1       40.69       36.01      6.29 o 
   6   4   1       18.01       33.21      5.76 o 
   7   4   1       12.74       13.71      5.89 o 
   8   4   1        1.21       -0.44      2.73 o 
  -8   5   1        0.30        5.47      3.44 o 
  -7   5   1        7.50        3.35      2.69 o 
  -6   5   1       32.60       36.78      3.51 o 
  -5   5   1       16.71       15.22      2.38 o 
  -4   5   1      189.43      196.45      6.56 o 
  -3   5   1      352.52      382.17     11.20 o 
  -2   5   1      611.72      713.29     17.43 o 
  -1   5   1      364.00      397.19     15.19 o 
   0   5   1       56.30       75.14      2.59 o 
   1   5   1      358.55      417.97     20.88 o 
   2   5   1      607.41      713.88     19.32 o 
   3   5   1      364.58      395.64     12.79 o 
   4   5   1      189.19      206.07     11.77 o 
   5   5   1       15.46       14.89      2.26 o 
   6   5   1       31.79       38.33      4.32 o 
   7   5   1        7.58       13.39      2.72 o 
   8   5   1        0.33       -2.35      3.58 o 
  -7   6   1        2.96        5.41      3.69 o 
  -6   6   1       20.89       31.22      4.95 o 
  -5   6   1      102.14      123.53      5.98 o 
  -4   6   1      206.62      206.15      6.93 o 
  -3   6   1       52.34       45.50      2.27 o 
  -2   6   1      140.78      160.28      4.85 o 
  -1   6   1      524.75      686.13     21.29 o 
   0   6   1     2087.32     4012.62     96.32 o 
   1   6   1      524.80      722.52     17.86 o 
   2   6   1      140.29      154.42      5.55 o 
   3   6   1       53.20       45.67      2.28 o 
   4   6   1      201.81      197.84      8.09 o 
   5   6   1      103.38      124.12      7.06 o 
   6   6   1       20.21       20.40      3.31 o 
   7   6   1        2.88        2.61      2.30 o 
  -7   7   1        3.46        7.87      4.83 o 
  -6   7   1       10.54       15.06      3.27 o 
  -5   7   1        2.69        3.96      2.29 o 
  -4   7   1      164.61      149.89      5.73 o 
  -3   7   1      175.27      174.59      6.09 o 
  -2   7   1       19.60       17.32      1.98 o 
  -1   7   1       69.60       89.20      4.27 o 
   0   7   1       54.08       77.31      3.06 o 
   1   7   1       66.46       90.91      4.28 o 
   2   7   1       21.35       17.94      2.14 o 
   3   7   1      177.43      170.02      5.37 o 
   4   7   1      163.60      159.44      8.06 o 
   5   7   1        2.94        3.42      2.41 o 
   6   7   1       10.21       10.68      2.74 o 
   7   7   1        3.47        7.34      2.81 o 
  -7   8   1        2.77       -0.27      2.46 o 
  -6   8   1       11.73        6.33      2.95 o 
  -5   8   1       17.51       15.46      3.34 o 
  -4   8   1       90.71       88.72      5.29 o 
  -3   8   1       45.39       58.40      4.59 o 
  -2   8   1      192.57      226.85      7.76 o 
  -1   8   1      272.82      388.24     12.31 o 
   0   8   1      197.71      311.39      9.99 o 
   1   8   1      264.11      369.60     11.11 o 
   2   8   1      193.68      227.32      7.69 o 
   3   8   1       44.73       48.81      2.96 o 
   4   8   1       89.58       83.75      6.17 o 
   5   8   1       17.87       14.92      4.87 o 
   6   8   1       11.81        9.07      4.21 o 
   7   8   1        2.76        2.07      2.62 o 
  -6   9   1        1.41        0.77      2.71 o 
  -5   9   1       12.17        8.26      3.20 o 
  -4   9   1       17.68       14.04      4.97 o 
  -3   9   1        1.22        1.92      1.80 o 
  -2   9   1       83.93      111.27      6.90 o 
  -1   9   1      520.10      674.83     20.51 o 
   0   9   1        6.29        7.86      1.96 o 
   1   9   1      507.31      671.60     19.15 o 
   2   9   1       83.77      101.76      4.84 o 
   3   9   1        0.78        1.40      1.85 o 
   4   9   1       17.18        8.24      3.00 o 
   5   9   1       12.10        4.32      3.79 o 
   6   9   1        1.46        1.27      2.76 o 
  -6  10   1        3.83       10.98      4.06 o 
  -5  10   1        0.39        6.24      3.39 o 
  -4  10   1        2.31        0.26      2.74 o 
  -3  10   1       18.77       29.86      3.32 o 
  -2  10   1      155.91      178.55      9.08 o 
  -1  10   1      160.03      196.61     10.15 o 
   0  10   1      465.93      644.53     18.81 o 
   1  10   1      154.47      209.14      7.55 o 
   2  10   1      157.45      164.54      7.41 o 
   3  10   1       19.37       25.67      7.07 o 
   4  10   1        1.94        6.08      3.00 o 
   5  10   1        0.37        3.89      2.70 o 
   6  10   1        3.87       -0.35      3.80 o 
  -5  11   1        6.34        9.79      3.93 o 
  -4  11   1        2.32       -1.03      2.90 o 
  -3  11   1        2.83        3.98      3.06 o 
  -2  11   1       16.42       12.68      7.17 o 
  -1  11   1      114.84      155.97      6.55 o 
   0  11   1      102.04      134.94      6.28 o 
   1  11   1      114.37      136.22      7.01 o 
   2  11   1       16.75       12.23      3.09 o 
   3  11   1        3.19        7.40      3.06 o 
   4  11   1        2.07        1.57      3.63 o 
   5  11   1        6.32       13.33      3.52 o 
  -4  12   1        2.87       -1.65      3.74 o 
  -3  12   1        1.89       -2.56      9.17 o 
  -2  12   1       26.08       24.01      8.17 o 
  -1  12   1        8.25       15.46      3.24 o 
   0  12   1       10.86       12.12      3.08 o 
   1  12   1        8.00       13.56      3.26 o 
   2  12   1       26.58       35.85      4.62 o 
   3  12   1        2.08        0.60      3.79 o 
   4  12   1        2.88        5.10      3.20 o 
  -3  13   1        0.59        0.55      4.25 o 
  -2  13   1        0.03        0.15      4.00 o 
  -1  13   1        0.63        2.92      4.77 o 
   0  13   1       12.18       23.91      4.39 o 
   1  13   1        0.63        3.55      3.08 o 
   2  13   1        0.02        0.37      3.98 o 
   3  13   1        0.64       -3.99      3.99 o 
  -2  14   1        2.55        3.04      4.89 o 
  -1  14   1        0.97        1.97      4.68 o 
   0  14   1       12.39        4.69      4.10 o 
   1  14   1        1.02       11.96      4.60 o 
   2  14   1        2.43        7.55      5.20 o 
   1   0   2     2858.46     2795.68     72.97 o 
   2   0   2       95.45       85.40      2.38 o 
   3   0   2       47.98       38.91      1.58 o 
   4   0   2      541.97      572.03     13.36 o 
   5   0   2      181.11      179.88      7.58 o 
   6   0   2       16.94       16.68      1.66 o 
   7   0   2        5.66        1.65      1.91 o 
   8   0   2        0.56        3.82      3.99 o 
  -8   1   2        1.79       -0.80      2.34 o 
  -7   1   2        6.84       10.33      2.34 o 
  -6   1   2        3.74        5.57      1.54 o 
  -5   1   2       42.85       65.94      2.84 o 
  -4   1   2      113.83      104.22      5.28 o 
  -3   1   2      766.80      686.27     15.65 o 
  -2   1   2     3522.81     2863.79     63.97 o 
  -1   1   2     4262.89     3719.23     89.86 o 
   0   1   2      937.82      841.34     28.24 o 
   1   1   2     4190.79     3998.92    111.20 o 
   2   1   2     3569.09     2968.90     68.75 o 
   3   1   2      773.36      685.07     15.64 o 
   4   1   2      114.01      105.17      3.22 o 
   5   1   2       40.42       55.40      2.82 o 
   6   1   2        3.86        4.07      1.52 o 
   7   1   2        6.76        5.33      2.19 o 
   8   1   2        1.79       -3.30      3.30 o 
  -8   2   2        0.42       -1.30      2.18 o 
  -7   2   2        3.41       10.65      2.40 o 
  -6   2   2       23.25       20.95      3.08 o 
  -5   2   2      105.12      118.15      5.48 o 
  -4   2   2      195.78      164.47      4.64 o 
  -3   2   2      217.02      194.40      5.02 o 
  -2   2   2     2647.53     2485.78     56.40 o 
  -1   2   2     3637.08     4207.26     95.61 o 
   0   2   2     3839.61     5604.60    180.96 o 
   1   2   2     3644.73     3943.75     97.13 o 
   2   2   2     2659.41     2695.21     83.69 o 
   3   2   2      217.45      197.72      5.82 o 
   4   2   2      192.33      171.92      5.01 o 
   5   2   2      106.08      119.81      4.70 o 
   6   2   2       23.22       26.99      2.40 o 
   7   2   2        3.18        4.40      5.90 o 
   8   2   2        0.42        3.05      3.08 o 
  -8   3   2        0.66        1.63      3.03 o 
  -7   3   2        0.17        3.89      2.63 o 
  -6   3   2       16.60       18.40      3.62 o 
  -5   3   2       64.05       68.73      4.06 o 
  -4   3   2      161.76      138.11      4.05 o 
  -3   3   2      355.20      312.60      7.62 o 
  -2   3   2      309.24      338.93      9.52 o 
  -1   3   2     1152.44     1430.58     41.24 o 
   0   3   2      402.91      911.01     19.12 o 
   1   3   2     1141.31     1350.78     45.74 o 
   2   3   2      311.09      320.72      9.10 o 
   3   3   2      352.10      316.15      8.14 o 
   4   3   2      157.24      140.82      4.67 o 
   5   3   2       65.82       60.25      3.29 o 
   6   3   2       16.16       13.44      3.50 o 
   7   3   2        0.15        8.10      3.65 o 
   8   3   2        0.65       -1.52      5.10 o 
  -8   4   2        1.06        1.47      3.14 o 
  -7   4   2        1.50        4.33      2.63 o 
  -6   4   2       32.77       36.50      3.30 o 
  -5   4   2       69.04       69.83      3.42 o 
  -4   4   2       50.53       52.19      2.72 o 
  -3   4   2      405.54      410.36     10.62 o 
  -2   4   2     1151.70     1375.02     34.66 o 
  -1   4   2     1364.54     1943.55     79.79 o 
   0   4   2      104.20      153.20      4.09 o 
   1   4   2     1411.07     1954.39     68.35 o 
   2   4   2     1132.44     1381.12     34.43 o 
   3   4   2      407.83      413.54     11.51 o 
   4   4   2       52.83       51.21      3.16 o 
   5   4   2       70.70       64.53      3.59 o 
   6   4   2       32.32       37.49      4.11 o 
   7   4   2        1.47        4.21      2.90 o 
   8   4   2        1.02       -1.86      2.74 o 
  -8   5   2        0.16       -5.11      5.90 o 
  -7   5   2        0.96        8.16      3.89 o 
  -6   5   2       10.21       10.98      2.40 o 
  -5   5   2        4.85        6.09      1.90 o 
  -4   5   2        4.57        4.37      1.46 o 
  -3   5   2       32.37       28.63      1.73 o 
  -2   5   2      160.58      205.74      6.37 o 
  -1   5   2      542.50      801.85     24.31 o 
   0   5   2      168.84      362.80      8.79 o 
   1   5   2      526.76      834.04     31.86 o 
   2   5   2      163.65      196.95      9.18 o 
   3   5   2       36.16       34.86      2.00 o 
   4   5   2        4.17        2.65      1.55 o 
   5   5   2        5.51        5.37      2.01 o 
   6   5   2        9.63       14.88      5.30 o 
   7   5   2        0.87        3.45      2.37 o 
   8   5   2        0.15        0.31      4.36 o 
  -7   6   2        2.99        8.28      4.15 o 
  -6   6   2       20.59       18.51      3.89 o 
  -5   6   2       20.40       25.60      7.74 o 
  -4   6   2      246.41      270.50      8.71 o 
  -3   6   2       89.13       91.97      3.38 o 
  -2   6   2      134.79      133.72      4.43 o 
  -1   6   2     1257.00     1726.86     57.32 o 
   0   6   2      269.61      513.96     13.96 o 
   1   6   2     1271.41     1727.05     52.24 o 
   2   6   2      136.78      150.77      7.54 o 
   3   6   2       87.84       91.19      3.29 o 
   4   6   2      244.20      282.57     13.12 o 
   5   6   2       19.91       26.39      3.12 o 
   6   6   2       21.09       26.60      3.31 o 
   7   6   2        2.94        3.97      2.76 o 
  -7   7   2        0.21        1.51      3.81 o 
  -6   7   2        6.23        6.66      2.81 o 
  -5   7   2       17.45       26.06      3.29 o 
  -4   7   2       38.79       46.49      3.08 o 
  -3   7   2      245.79      254.37      8.02 o 
  -2   7   2        2.97        4.57      1.27 o 
  -1   7   2       38.96       53.52      3.17 o 
   0   7   2      593.57      753.43     16.55 o 
   1   7   2       39.03       56.12      2.81 o 
   2   7   2        3.90        4.86      1.54 o 
   3   7   2      245.23      237.38      7.43 o 
   4   7   2       39.85       53.57      5.99 o 
   5   7   2       17.37       25.55      3.23 o 
   6   7   2        5.99        4.61      2.66 o 
   7   7   2        0.19        3.35      2.58 o 
  -7   8   2        2.39        2.78      3.37 o 
  -6   8   2       14.71       15.85      3.60 o 
  -5   8   2       16.40       18.38      3.44 o 
  -4   8   2      156.93      172.39      6.51 o 
  -3   8   2        5.76        7.17      1.72 o 
  -2   8   2      376.41      388.82     11.68 o 
  -1   8   2       44.55       52.62      3.04 o 
   0   8   2       12.19       22.82      2.01 o 
   1   8   2       43.97       56.90      3.09 o 
   2   8   2      369.96      373.74     11.51 o 
   3   8   2        5.81        1.74      1.67 o 
   4   8   2      155.78      168.66      9.73 o 
   5   8   2       16.21        8.38      2.70 o 
   6   8   2       15.10       15.22      3.33 o 
   7   8   2        2.37        8.97      4.75 o 
  -6   9   2        0.26        2.23      2.83 o 
  -5   9   2       12.79       20.26      3.86 o 
  -4   9   2        0.71        0.45      2.61 o 
  -3   9   2      107.27       98.75      4.71 o 
  -2   9   2       24.27       25.75      2.67 o 
  -1   9   2       41.70       45.63      3.40 o 
   0   9   2      172.25      188.51      7.57 o 
   1   9   2       39.90       41.78      2.94 o 
   2   9   2       23.97       22.75      4.88 o 
   3   9   2      104.02       94.96      8.72 o 
   4   9   2        0.84        1.11      2.46 o 
   5   9   2       12.66       19.32      3.35 o 
   6   9   2        0.20        3.03      3.29 o 
  -6  10   2        8.60       12.49      3.81 o 
  -5  10   2       11.26       15.33      4.05 o 
  -4  10   2       19.97       19.70      4.08 o 
  -3  10   2       25.26       26.32      2.88 o 
  -2  10   2      197.22      205.04      7.55 o 
  -1  10   2      161.27      184.78      8.23 o 
   0  10   2        0.67        2.05      2.18 o 
   1  10   2      164.80      186.47      7.18 o 
   2  10   2      195.28      194.68      8.26 o 
   3  10   2       24.18       22.90      3.10 o 
   4  10   2       20.10       18.65      3.36 o 
   5  10   2       11.14       18.30      3.52 o 
   6  10   2        8.78        1.66      2.97 o 
  -5  11   2        1.53        7.51      3.82 o 
  -4  11   2       10.68        7.90      3.92 o 
  -3  11   2        1.01       -1.07      2.08 o 
  -2  11   2        6.13        6.40      3.24 o 
  -1  11   2       53.52       57.43      5.49 o 
   0  11   2       24.37       32.20      3.44 o 
   1  11   2       51.63       54.96      4.58 o 
   2  11   2        6.22        3.67      2.59 o 
   3  11   2        0.95        5.79      2.63 o 
   4  11   2       11.18       12.04      3.16 o 
   5  11   2        1.42        8.83      3.33 o 
  -4  12   2        2.03        2.40      3.54 o 
  -3  12   2       15.08       14.82      4.92 o 
  -2  12   2       16.23       13.39      4.86 o 
  -1  12   2       79.74       93.54      7.31 o 
   0  12   2        8.01        1.90      2.79 o 
   1  12   2       80.76       98.35      9.77 o 
   2  12   2       16.34       22.68      3.96 o 
   3  12   2       14.80       10.56      4.68 o 
   4  12   2        1.94        1.31      2.92 o 
  -3  13   2        3.99       15.24      5.30 o 
  -2  13   2        3.96       -2.70      2.70 o 
  -1  13   2        3.98        7.16      3.97 o 
   0  13   2       41.23       56.58      5.23 o 
   1  13   2        4.31        5.18      3.45 o 
   2  13   2        3.84        5.06      3.40 o 
   3  13   2        4.23        3.51      4.30 o 
  -1  14   2       31.95       31.99      6.56 o 
   0  14   2        9.12       12.70      3.95 o 
   1  14   2       32.07       28.44      6.38 o 
   2  14   2       13.53       22.84      7.77 o 
   1   0   3     3626.84     3288.04     85.91 o 
   2   0   3      384.93      405.17      9.99 o 
   3   0   3      723.52      732.80     16.70 o 
   4   0   3       25.78       19.41      1.51 o 
   5   0   3       31.07       18.46      2.40 o 
   6   0   3        3.83        6.28      1.38 o 
   7   0   3        4.53        2.15      2.43 o 
   8   0   3        4.22        7.53      4.47 o 
  -8   1   3        1.13       -0.86      4.06 o 
  -7   1   3        1.86        1.79      2.54 o 
  -6   1   3        8.51        8.05      1.76 o 
  -5   1   3      174.41      173.33      4.87 o 
  -4   1   3      393.50      369.15      8.89 o 
  -3   1   3      455.14      497.18     11.64 o 
  -2   1   3      709.81      490.55     11.62 o 
  -1   1   3     6438.31     5937.53    142.63 o 
   0   1   3      142.37       73.77      2.38 o 
   1   1   3     6502.34     6287.10    158.18 o 
   2   1   3      739.83      537.10     13.95 o 
   3   1   3      480.04      505.58     12.49 o 
   4   1   3      390.67      357.31      9.49 o 
   5   1   3      172.58      157.34      5.79 o 
   6   1   3        8.42        4.92      1.44 o 
   7   1   3        1.75        5.00      2.58 o 
   8   1   3        1.13       -2.89      2.89 o 
  -8   2   3        5.13        7.62      2.75 o 
  -7   2   3       14.23       14.82      6.65 o 
  -6   2   3       12.30       12.80      2.61 o 
  -5   2   3       96.23      114.44      4.00 o 
  -4   2   3       58.21       56.39      2.26 o 
  -3   2   3      156.49      163.57      4.74 o 
  -2   2   3      606.12      574.41     13.30 o 
  -1   2   3      170.39      123.40      3.49 o 
   0   2   3        3.24        2.06      0.83 o 
   1   2   3      170.10      116.16      3.39 o 
   2   2   3      611.12      601.57     15.94 o 
   3   2   3      151.88      157.39      4.54 o 
   4   2   3       58.77       61.18      2.38 o 
   5   2   3       97.63      105.78      5.05 o 
   6   2   3       13.08       11.99      1.80 o 
   7   2   3       13.83       13.39      3.29 o 
   8   2   3        5.15        5.07      3.05 o 
  -8   3   3        1.59       -0.56      2.41 o 
  -7   3   3        0.13        2.37      2.42 o 
  -6   3   3        3.81        4.72      2.37 o 
  -5   3   3       34.14       39.51      2.45 o 
  -4   3   3      207.80      207.80      5.80 o 
  -3   3   3      146.92      125.47      4.18 o 
  -2   3   3      743.46      676.68     19.03 o 
  -1   3   3     1328.40     1411.22     32.80 o 
   0   3   3     5055.31     6847.22    192.30 o 
   1   3   3     1305.20     1392.49     30.90 o 
   2   3   3      780.06      686.21     20.60 o 
   3   3   3      152.44      139.66      6.90 o 
   4   3   3      209.78      198.66      6.68 o 
   5   3   3       32.74       32.03      2.47 o 
   6   3   3        3.90        2.19      1.70 o 
   7   3   3        0.08        1.58      1.83 o 
   8   3   3        1.61        3.73      2.97 o 
  -8   4   3        2.27        1.04      3.22 o 
  -7   4   3       17.65       21.21      3.79 o 
  -6   4   3       35.61       37.30      4.10 o 
  -5   4   3       80.08       87.58      4.48 o 
  -4   4   3      103.76       86.67      3.64 o 
  -3   4   3      748.64      725.91     17.94 o 
  -2   4   3      183.45      247.86     10.24 o 
  -1   4   3       60.06       52.03      4.25 o 
   0   4   3      290.01      389.74     10.00 o 
   1   4   3       59.28       55.59      3.35 o 
   2   4   3      178.31      238.35      9.26 o 
   3   4   3      736.52      719.34     17.90 o 
   4   4   3      100.10       86.02      3.77 o 
   5   4   3       80.67       79.15      4.68 o 
   6   4   3       36.93       40.28      7.55 o 
   7   4   3       17.17       18.17      3.04 o 
   8   4   3        2.25        2.36      4.24 o 
  -8   5   3        0.80        4.38      3.46 o 
  -7   5   3        4.05       10.15      3.14 o 
  -6   5   3        0.99        4.16      2.01 o 
  -5   5   3        1.79        2.81      1.39 o 
  -4   5   3      128.21      133.95      5.97 o 
  -3   5   3        0.08       -0.09      0.73 o 
  -2   5   3     1055.93     1105.58     24.64 o 
  -1   5   3      361.36      398.36     11.38 o 
   0   5   3     1196.62     1769.50     36.96 o 
   1   5   3      349.66      403.23     14.84 o 
   2   5   3     1065.56     1110.77     30.71 o 
   3   5   3        0.09       -0.57      0.84 o 
   4   5   3      130.89      126.85      5.83 o 
   5   5   3        1.64        2.12      1.73 o 
   6   5   3        1.05       -0.24      1.60 o 
   7   5   3        4.01        0.89      2.17 o 
   8   5   3        0.84       -2.87      2.87 o 
  -7   6   3        4.50        2.13      3.62 o 
  -6   6   3        4.96        6.45      2.73 o 
  -5   6   3      113.87      111.60      5.69 o 
  -4   6   3      206.90      217.49      7.29 o 
  -3   6   3      300.81      300.47      9.15 o 
  -2   6   3       36.05       34.08      2.04 o 
  -1   6   3      988.99     1239.64     30.51 o 
   0   6   3      524.46      753.68     17.59 o 
   1   6   3     1003.42     1292.52     61.33 o 
   2   6   3       38.38       38.64      2.34 o 
   3   6   3      292.54      293.33      8.02 o 
   4   6   3      200.15      212.68      8.59 o 
   5   6   3      116.78      107.99      5.94 o 
   6   6   3        5.39        7.29      2.30 o 
   7   6   3        4.38        2.30      2.41 o 
  -7   7   3        2.90        8.78      4.15 o 
  -6   7   3       10.13       17.60      3.48 o 
  -5   7   3        1.71        4.42      2.27 o 
  -4   7   3        0.93        2.72      1.49 o 
  -3   7   3       30.92       29.48      3.15 o 
  -2   7   3      111.95      127.77      4.39 o 
  -1   7   3       10.89       13.39      1.50 o 
   0   7   3      106.64      103.35      3.47 o 
   1   7   3       11.29       11.53      1.63 o 
   2   7   3      111.93      125.25      4.80 o 
   3   7   3       29.15       28.28      2.73 o 
   4   7   3        1.02        1.27      1.77 o 
   5   7   3        1.88        0.80      1.91 o 
   6   7   3        9.94        9.94      2.93 o 
   7   7   3        2.92        2.86      3.30 o 
  -7   8   3        1.24        0.92     12.47 o 
  -6   8   3        0.55        8.33      2.92 o 
  -5   8   3       22.81       31.98      8.42 o 
  -4   8   3       18.24       18.15      2.96 o 
  -3   8   3      189.50      194.60      7.07 o 
  -2   8   3      168.74      165.09      5.62 o 
  -1   8   3      907.39     1120.07     30.44 o 
   0   8   3       27.80       49.62      2.89 o 
   1   8   3      904.81     1122.35     28.24 o 
   2   8   3      169.23      177.18      6.92 o 
   3   8   3      190.56      209.29     10.32 o 
   4   8   3       17.33       17.76      5.35 o 
   5   8   3       23.21       29.26      4.00 o 
   6   8   3        0.57       -2.18      2.38 o 
   7   8   3        1.20        2.45      3.90 o 
  -6   9   3        7.04        3.72      2.87 o 
  -5   9   3        3.80        3.95      2.87 o 
  -4   9   3        5.85        7.06      2.55 o 
  -3   9   3       16.52       18.02      2.62 o 
  -2   9   3       19.52       19.27      2.22 o 
  -1   9   3       57.87       64.49      3.96 o 
   0   9   3        0.12        1.61      1.74 o 
   1   9   3       59.06       69.86      3.23 o 
   2   9   3       19.62       21.15      2.42 o 
   3   9   3       16.99       21.53      3.21 o 
   4   9   3        5.18        3.53      2.31 o 
   5   9   3        3.81        7.92      2.75 o 
   6   9   3        7.14        6.70      2.79 o 
  -6  10   3        0.07       -0.73      5.00 o 
  -5  10   3        0.64        2.33      5.16 o 
  -4  10   3        6.41        6.29      3.14 o 
  -3  10   3       61.00       60.00      3.93 o 
  -2  10   3       41.85       44.65      4.61 o 
  -1  10   3       36.98       43.50      4.95 o 
   0  10   3       28.62       40.65      3.50 o 
   1  10   3       37.80       36.22      3.72 o 
   2  10   3       43.19       53.43      3.64 o 
   3  10   3       62.51       63.10      4.69 o 
   4  10   3        6.38        5.60      2.69 o 
   5  10   3        0.70        4.94      2.81 o 
   6  10   3        0.07       -2.49      2.78 o 
  -5  11   3        6.38       12.77      5.62 o 
  -4  11   3       12.07       10.98      3.94 o 
  -3  11   3        6.98        6.87      2.31 o 
  -2  11   3       26.29       19.84      4.99 o 
  -1  11   3        5.25        9.09      2.90 o 
   0  11   3       82.90       99.08      6.00 o 
   1  11   3        5.18        3.34      2.32 o 
   2  11   3       25.58       21.94      3.55 o 
   3  11   3        7.30        5.83      2.22 o 
   4  11   3       11.78       11.86      3.13 o 
   5  11   3        6.37        7.76      3.36 o 
  -4  12   3        8.92        9.63      5.16 o 
  -3  12   3       12.69       14.57      5.03 o 
  -2  12   3       10.81       11.48      3.18 o 
  -1  12   3        1.38        3.04      2.70 o 
   0  12   3        0.11        3.46      2.73 o 
   1  12   3        1.48        1.60      2.54 o 
   2  12   3       11.12        6.22      2.69 o 
   3  12   3       12.81        9.36      6.26 o 
   4  12   3        8.90       13.75      3.88 o 
  -3  13   3        0.47        0.98      4.43 o 
  -2  13   3        3.95        5.91      3.10 o 
  -1  13   3        5.40        6.31      4.69 o 
   0  13   3        1.67        2.02      2.79 o 
   1  13   3        5.55        2.50      3.18 o 
   2  13   3        3.92        4.58      3.25 o 
   3  13   3        0.49        4.04      5.00 o 
  -1  14   3        1.80        7.81      5.01 o 
   0  14   3       17.49        9.11      3.94 o 
   1  14   3        1.92       12.65      4.98 o 
   0   0   4     6982.60     5810.23    193.10 o 
   1   0   4     7510.85     6075.10    158.18 o 
   2   0   4     1191.14     1004.30     23.99 o 
   3   0   4     1391.90     1355.43     32.46 o 
   4   0   4        1.50        0.91      0.74 o 
   5   0   4      172.44      187.46      6.41 o 
   6   0   4       11.64       16.83      1.98 o 
   7   0   4        7.06        8.86      3.13 o 
   8   0   4        2.69        5.81      4.85 o 
  -8   1   4        3.81        9.91      4.33 o 
  -7   1   4        7.72        6.67      2.95 o 
  -6   1   4       12.55       13.85      1.87 o 
  -5   1   4       40.38       42.59      3.01 o 
  -4   1   4      204.76      162.35      4.55 o 
  -3   1   4       12.61       13.08      1.19 o 
  -2   1   4      337.87      271.99      6.46 o 
  -1   1   4     2657.71     2295.98     85.59 o 
   0   1   4     3882.88     3292.08     84.64 o 
   1   1   4     2677.07     2389.45     66.67 o 
   2   1   4      337.57      267.21      7.72 o 
   3   1   4       13.50       11.25      0.88 o 
   4   1   4      203.00      162.31      5.49 o 
   5   1   4       39.82       44.28      4.94 o 
   6   1   4       13.25       12.58      1.80 o 
   7   1   4        7.63       14.76      3.18 o 
   8   1   4        3.80        1.17      3.51 o 
  -8   2   4        0.98       -1.92      2.49 o 
  -7   2   4        9.81        8.37      2.78 o 
  -6   2   4       11.64        8.58      2.69 o 
  -5   2   4       95.77       99.03      3.78 o 
  -4   2   4        5.63        3.46      1.07 o 
  -3   2   4      803.96      762.69     17.75 o 
  -2   2   4     1067.05      874.65     20.09 o 
  -1   2   4     1138.45     1275.99     38.12 o 
   0   2   4      207.40      263.99      8.99 o 
   1   2   4     1115.59     1206.70     29.52 o 
   2   2   4     1077.92      924.85     23.95 o 
   3   2   4      808.29      799.61     21.25 o 
   4   2   4        5.54        7.09      1.46 o 
   5   2   4       95.44       91.13      4.04 o 
   6   2   4       11.50        8.91      1.92 o 
   7   2   4        9.79        7.68      2.32 o 
   8   2   4        0.99        6.12      9.18 o 
  -8   3   4        1.58        2.89      2.83 o 
  -7   3   4        1.97        3.13      4.02 o 
  -6   3   4        8.21        5.84      2.41 o 
  -5   3   4       27.51       36.69      2.42 o 
  -4   3   4      400.37      383.10     10.11 o 
  -3   3   4        6.48        7.50      0.95 o 
  -2   3   4       25.47       32.36      2.03 o 
  -1   3   4      102.41       82.90      2.35 o 
   0   3   4     3804.37     4324.19    169.69 o 
   1   3   4       99.35       85.09      3.36 o 
   2   3   4       32.72       36.79      3.22 o 
   3   3   4        7.61        9.42      0.85 o 
   4   3   4      397.99      380.22     11.31 o 
   5   3   4       27.11       33.84      3.01 o 
   6   3   4        8.40        5.96      2.18 o 
   7   3   4        1.86        3.68      1.95 o 
   8   3   4        1.57       -0.29      2.84 o 
  -8   4   4        1.78        1.89      5.02 o 
  -7   4   4        2.03        6.25      2.73 o 
  -6   4   4        8.51       13.40      3.10 o 
  -5   4   4       39.20       41.11      2.69 o 
  -4   4   4       42.54       40.37      2.47 o 
  -3   4   4      834.15      814.21     20.09 o 
  -2   4   4      351.85      359.13      8.45 o 
  -1   4   4     2196.21     2352.50     51.49 o 
   0   4   4       85.87      218.44      7.27 o 
   1   4   4     2219.78     2380.73     52.15 o 
   2   4   4      346.09      349.91      9.19 o 
   3   4   4      835.99      810.31     20.00 o 
   4   4   4       43.24       41.31      3.06 o 
   5   4   4       39.11       39.59      3.33 o 
   6   4   4        8.76       12.45      2.40 o 
   7   4   4        2.06        6.25      2.31 o 
   8   4   4        1.79        2.11      3.22 o 
  -8   5   4        0.40        8.08      5.09 o 
  -7   5   4        1.02        8.44      2.94 o 
  -6   5   4        4.30        7.63      2.73 o 
  -5   5   4       15.79       18.50      2.08 o 
  -4   5   4       54.70       58.86      3.17 o 
  -3   5   4       41.87       45.53      2.54 o 
  -2   5   4      103.87      109.69      3.37 o 
  -1   5   4     1053.46     1189.21     26.58 o 
   0   5   4      437.02      704.29     18.54 o 
   1   5   4     1033.39     1184.62     35.44 o 
   2   5   4      107.09      109.83      3.68 o 
   3   5   4       38.64       37.98      2.47 o 
   4   5   4       55.70       62.79      3.94 o 
   5   5   4       16.64       14.53      2.49 o 
   6   5   4        4.20        1.29      2.50 o 
   7   5   4        1.10        3.25      2.13 o 
   8   5   4        0.41        2.48      4.57 o 
  -7   6   4        0.37        3.75      3.03 o 
  -6   6   4       10.07       13.99      2.90 o 
  -5   6   4       15.90       18.23      2.27 o 
  -4   6   4       82.34       76.23      3.67 o 
  -3   6   4      137.43      129.65      5.15 o 
  -2   6   4      257.72      273.81      6.89 o 
  -1   6   4      647.35      888.80     22.22 o 
   0   6   4      478.34      635.61     20.55 o 
   1   6   4      657.69      906.03     22.49 o 
   2   6   4      254.64      260.66      7.49 o 
   3   6   4      133.69      129.24      5.76 o 
   4   6   4       81.65       65.63      4.41 o 
   5   6   4       15.99       16.78      2.83 o 
   6   6   4       10.55       12.39      2.75 o 
   7   6   4        0.35        2.21      2.30 o 
  -7   7   4        0.72       -2.37      8.29 o 
  -6   7   4       11.04       11.64      2.83 o 
  -5   7   4        0.32        1.24      1.86 o 
  -4   7   4       18.98       16.94      2.20 o 
  -3   7   4       46.76       48.45      3.96 o 
  -2   7   4       77.06       80.64      3.58 o 
  -1   7   4      481.68      561.04     18.08 o 
   0   7   4      257.89      369.11      9.22 o 
   1   7   4      480.36      568.06     13.57 o 
   2   7   4       80.76       95.19      4.60 o 
   3   7   4       47.22       40.13      2.86 o 
   4   7   4       18.28       18.58      2.98 o 
   5   7   4        0.32        0.12      1.86 o 
   6   7   4       11.10        9.61      3.96 o 
   7   7   4        0.69       -0.52      2.31 o 
  -7   8   4        1.19        1.89      3.77 o 
  -6   8   4        8.71        7.03      3.07 o 
  -5   8   4        0.89        4.04      3.64 o 
  -4   8   4       20.67       14.29      2.21 o 
  -3   8   4       84.41       86.15      5.17 o 
  -2   8   4       42.76       38.91      2.61 o 
  -1   8   4       67.81       78.44      3.76 o 
   0   8   4      377.21      478.30     12.87 o 
   1   8   4       67.61       80.72      3.29 o 
   2   8   4       40.36       42.42      3.90 o 
   3   8   4       87.67       89.11      4.33 o 
   4   8   4       19.79       20.02      3.00 o 
   5   8   4        0.78        3.50      2.34 o 
   6   8   4        9.07       11.27      3.01 o 
   7   8   4        1.18       -2.56      2.65 o 
  -6   9   4        1.96        5.91      4.46 o 
  -5   9   4       12.65       16.75      4.25 o 
  -4   9   4       41.82       35.06      3.14 o 
  -3   9   4       83.74       86.35      4.46 o 
  -2   9   4       65.45       73.27      4.12 o 
  -1   9   4       50.48       62.53      4.44 o 
   0   9   4        0.49        0.45      1.66 o 
   1   9   4       50.89       62.25      3.46 o 
   2   9   4       68.56       76.86      4.03 o 
   3   9   4       83.48       81.17      4.39 o 
   4   9   4       42.24       35.47      6.24 o 
   5   9   4       12.64       18.48      3.37 o 
   6   9   4        1.94        5.32      3.68 o 
  -6  10   4       12.99       15.82      4.18 o 
  -5  10   4        2.96        6.69      3.14 o 
  -4  10   4       22.41       22.01      3.49 o 
  -3  10   4       95.90       87.72      4.71 o 
  -2  10   4      110.53      122.31      6.25 o 
  -1  10   4      324.06      360.38     13.33 o 
   0  10   4       46.47       50.71      3.72 o 
   1  10   4      331.80      394.94     26.65 o 
   2  10   4      109.87      127.59      5.50 o 
   3  10   4       95.75       92.89      6.49 o 
   4  10   4       22.39       13.05      4.50 o 
   5  10   4        2.95        1.34      4.15 o 
   6  10   4       12.99       13.67      3.55 o 
  -5  11   4        5.53        8.13      3.74 o 
  -4  11   4       18.62       14.13      4.92 o 
  -3  11   4       12.32       12.68      2.91 o 
  -2  11   4        9.25       11.74      2.68 o 
  -1  11   4       24.40       25.73      3.77 o 
   0  11   4       26.56       32.43      3.91 o 
   1  11   4       25.99       38.76      3.59 o 
   2  11   4        8.64       11.57      3.13 o 
   3  11   4       12.37       14.59      2.96 o 
   4  11   4       19.36       18.66      3.57 o 
   5  11   4        5.44       11.48      3.85 o 
  -4  12   4        4.31        0.84      7.02 o 
  -3  12   4        9.68        7.34      2.94 o 
  -2  12   4        0.62        4.85      2.49 o 
  -1  12   4       42.79       35.17      5.20 o 
   0  12   4        4.23       -0.30      2.60 o 
   1  12   4       44.04       49.51      5.80 o 
   2  12   4        0.53       -0.23      3.70 o 
   3  12   4        9.46        9.49      4.89 o 
   4  12   4        4.28        7.12      3.09 o 
  -3  13   4        0.92        4.00      5.66 o 
  -2  13   4        5.15        1.36      3.88 o 
  -1  13   4       10.24        6.52      3.77 o 
   0  13   4        1.14       -0.19      2.87 o 
   1  13   4        9.68        3.64      3.28 o 
   2  13   4        5.03        3.81      3.34 o 
   3  13   4        0.86        0.28      4.35 o 
  -1  14   4       24.91       24.11      9.82 o 
   0  14   4        1.86       -2.83      3.18 o 
   1  14   4       24.66       15.31      5.86 o 
   1   0   5     5076.77     4267.80     86.37 o 
   2   0   5      111.41      138.66      3.88 o 
   3   0   5     2227.97     1996.62     47.49 o 
   4   0   5        0.61        2.23      0.74 o 
   5   0   5      107.04       94.06      4.05 o 
   6   0   5        4.74        3.81      1.32 o 
   7   0   5        5.33        8.71      3.28 o 
   8   0   5        2.47       -3.51      3.51 o 
  -8   1   5        1.96        8.32      4.64 o 
  -7   1   5        6.15        7.29      2.69 o 
  -6   1   5       12.77        6.51      1.70 o 
  -5   1   5       39.60       43.89      2.69 o 
  -4   1   5      194.59      180.56      5.29 o 
  -3   1   5      239.82      209.07      5.72 o 
  -2   1   5     1335.90     1233.12     29.20 o 
  -1   1   5     1015.13      865.02     21.11 o 
   0   1   5     1133.70     1198.01     26.06 o 
   1   1   5     1019.55      892.15     23.32 o 
   2   1   5     1316.35     1206.00     32.39 o 
   3   1   5      239.38      205.63      6.41 o 
   4   1   5      193.83      179.70      5.96 o 
   5   1   5       38.63       42.11      2.64 o 
   6   1   5       13.06       14.44      2.13 o 
   7   1   5        6.43        4.63      2.51 o 
   8   1   5        1.92        1.12      4.09 o 
  -8   2   5        2.82        0.52      4.44 o 
  -7   2   5        4.28        3.42      2.68 o 
  -6   2   5       26.97       25.89      2.81 o 
  -5   2   5       20.14       26.76      3.86 o 
  -4   2   5       48.83       35.50      1.83 o 
  -3   2   5      716.83      697.40     15.84 o 
  -2   2   5     1070.17     1039.42     24.56 o 
  -1   2   5     2890.44     2446.57     55.76 o 
   0   2   5     6238.85     6621.70    142.08 o 
   1   2   5     2850.26     2477.34     64.20 o 
   2   2   5     1041.59     1000.00     27.19 o 
   3   2   5      700.06      674.03     18.86 o 
   4   2   5       49.46       36.05      2.17 o 
   5   2   5       21.82       24.88      3.34 o 
   6   2   5       27.35       29.25      3.42 o 
   7   2   5        4.24        4.54      2.20 o 
   8   2   5        2.84       -0.93      2.97 o 
  -8   3   5        4.93        4.74      3.39 o 
  -7   3   5        5.00        2.28      2.97 o 
  -6   3   5       15.95       16.42      2.66 o 
  -5   3   5        6.96        7.51      1.37 o 
  -4   3   5      164.86      153.70      4.85 o 
  -3   3   5      128.46      117.00      3.47 o 
  -2   3   5      577.57      547.24     12.73 o 
  -1   3   5      364.35      401.45      9.05 o 
   0   3   5      240.64      328.76      9.10 o 
   1   3   5      348.89      378.29     12.39 o 
   2   3   5      588.67      555.63     17.00 o 
   3   3   5      129.28      112.12      4.05 o 
   4   3   5      168.03      152.98      6.22 o 
   5   3   5        7.94        4.67      2.04 o 
   6   3   5       15.39       16.99      2.53 o 
   7   3   5        5.37        7.62      2.41 o 
   8   3   5        4.92        8.22      3.63 o 
  -8   4   5        0.83       -1.47      3.20 o 
  -7   4   5        1.21        6.15      3.65 o 
  -6   4   5        7.37       10.64      2.80 o 
  -5   4   5       12.87       17.25      1.95 o 
  -4   4   5       59.40       58.34      2.67 o 
  -3   4   5      519.24      453.08     11.61 o 
  -2   4   5      512.16      478.14     10.98 o 
  -1   4   5     1123.70     1317.82     27.72 o 
   0   4   5     1462.28     1678.01     47.70 o 
   1   4   5     1141.56     1368.70     31.01 o 
   2   4   5      490.87      459.92     13.20 o 
   3   4   5      516.08      437.19     12.81 o 
   4   4   5       57.62       48.46      3.42 o 
   5   4   5       13.84       11.97      2.22 o 
   6   4   5        7.42        6.44      2.08 o 
   7   4   5        1.18        4.42      2.13 o 
   8   4   5        0.84        4.44      3.08 o 
  -7   5   5        2.08        3.37      2.88 o 
  -6   5   5       21.80       20.41      3.62 o 
  -5   5   5       18.34       19.21      2.22 o 
  -4   5   5      138.69      147.40      5.46 o 
  -3   5   5       24.75       24.36      1.85 o 
  -2   5   5      389.43      375.63      9.05 o 
  -1   5   5       60.74       88.71      2.81 o 
   0   5   5      653.41      802.28     19.80 o 
   1   5   5       61.08       88.01      2.91 o 
   2   5   5      399.25      372.75     11.06 o 
   3   5   5       24.61       26.65      2.43 o 
   4   5   5      139.64      156.20      6.53 o 
   5   5   5       19.12       20.69      2.77 o 
   6   5   5       21.32       22.60      3.12 o 
   7   5   5        1.98        6.71      2.17 o 
  -7   6   5        3.07        2.92      2.99 o 
  -6   6   5        5.31        2.25      2.68 o 
  -5   6   5       30.10       30.50      2.77 o 
  -4   6   5       25.72       22.32      2.24 o 
  -3   6   5      466.90      411.13     12.24 o 
  -2   6   5       46.65       44.12      2.15 o 
  -1   6   5      502.78      648.21     14.12 o 
   0   6   5       29.83       36.88      2.24 o 
   1   6   5      494.77      632.36     16.43 o 
   2   6   5       45.06       42.61      2.51 o 
   3   6   5      470.90      420.36     13.99 o 
   4   6   5       26.10       20.16      2.61 o 
   5   6   5       30.57       28.43      3.32 o 
   6   6   5        5.38        8.63      2.40 o 
   7   6   5        2.90        2.84      2.47 o 
  -7   7   5        3.32        6.47      6.36 o 
  -6   7   5       14.79       15.70      3.36 o 
  -5   7   5        0.47        2.22      1.74 o 
  -4   7   5       13.65       10.47      1.91 o 
  -3   7   5      239.38      218.79      7.53 o 
  -2   7   5      291.76      341.03      9.35 o 
  -1   7   5      449.59      485.89     13.18 o 
   0   7   5       13.09       25.07      1.86 o 
   1   7   5      451.20      512.91     12.24 o 
   2   7   5      299.00      337.45     13.60 o 
   3   7   5      237.59      230.51      8.56 o 
   4   7   5       16.01       13.09      3.47 o 
   5   7   5        0.50        1.06      1.87 o 
   6   7   5       14.87       16.67      3.22 o 
   7   7   5        3.25        0.37      2.56 o 
  -7   8   5        0.88        2.58      5.30 o 
  -6   8   5        7.98        6.68      2.79 o 
  -5   8   5       25.00       24.95      3.30 o 
  -4   8   5       20.22       17.54      2.59 o 
  -3   8   5      168.23      145.22      5.78 o 
  -2   8   5      110.55       91.46      4.38 o 
  -1   8   5      300.80      368.22     11.41 o 
   0   8   5        2.47        9.91      1.89 o 
   1   8   5      296.90      369.71     10.28 o 
   2   8   5      111.13       89.11      4.12 o 
   3   8   5      171.06      148.80      5.75 o 
   4   8   5       19.93       17.56      2.90 o 
   5   8   5       25.39       27.28      3.50 o 
   6   8   5        8.12        6.04      2.63 o 
   7   8   5        0.83        0.02      3.14 o 
  -6   9   5        4.26        1.82      3.98 o 
  -5   9   5        1.27        3.14      2.44 o 
  -4   9   5       11.27       17.27      3.43 o 
  -3   9   5       45.95       52.95      3.96 o 
  -2   9   5       51.40       48.75      3.47 o 
  -1   9   5      250.21      255.18     12.67 o 
   0   9   5       10.34       12.12      2.22 o 
   1   9   5      244.03      280.37      9.03 o 
   2   9   5       51.88       60.15      3.54 o 
   3   9   5       46.07       59.04      4.29 o 
   4   9   5       10.47       10.72      2.71 o 
   5   9   5        1.22        0.20      2.39 o 
   6   9   5        4.30        7.49      3.03 o 
  -6  10   5        1.38        0.14      3.54 o 
  -5  10   5        3.19        2.38      2.86 o 
  -4  10   5        2.81        2.36      2.06 o 
  -3  10   5       10.30       12.50      2.46 o 
  -2  10   5       17.00       17.31      2.91 o 
  -1  10   5        6.41        7.06      2.63 o 
   0  10   5        0.00        1.94      2.28 o 
   1  10   5        6.27        8.30      2.22 o 
   2  10   5       16.92       20.00      2.93 o 
   3  10   5       10.38        7.95      2.18 o 
   4  10   5        2.97        2.34      2.56 o 
   5  10   5        3.27        2.78      2.45 o 
   6  10   5        1.43       -0.64      3.27 o 
  -5  11   5        4.65        7.38      3.71 o 
  -4  11   5        3.83        0.83      3.22 o 
  -3  11   5       18.05       16.65      3.96 o 
  -2  11   5       23.69       20.59      3.28 o 
  -1  11   5       27.66       23.68      4.50 o 
   0  11   5        0.07        4.49      2.41 o 
   1  11   5       27.09       18.85      3.38 o 
   2  11   5       23.88       13.20      3.32 o 
   3  11   5       17.68       23.34      2.86 o 
   4  11   5        3.83        9.00      2.96 o 
   5  11   5        4.63        6.38      3.11 o 
  -4  12   5        3.86        5.80      4.88 o 
  -3  12   5        1.65        5.46      2.56 o 
  -2  12   5        5.02        4.53      2.54 o 
  -1  12   5       24.27       33.04      5.77 o 
   0  12   5       17.90       22.16      4.24 o 
   1  12   5       23.96       33.10      4.13 o 
   2  12   5        5.25        3.38      3.12 o 
   3  12   5        1.74        1.89      2.41 o 
   4  12   5        3.99        7.75      3.45 o 
  -3  13   5        0.49        0.44      3.70 o 
  -2  13   5        5.83        4.80      2.65 o 
  -1  13   5        8.50       11.32      3.86 o 
   0  13   5       13.30       13.45      3.58 o 
   1  13   5        8.73       12.52      3.95 o 
   2  13   5        5.72        5.11      5.05 o 
   3  13   5        0.44       -5.09      5.09 o 
  -1  14   5        3.63        0.79      3.87 o 
   0  14   5        6.35        6.34      4.62 o 
   1  14   5        3.65        5.23      3.65 o 
   0   0   6     1340.89     1249.06     42.11 o 
   1   0   6     1967.96     1955.23     42.93 o 
   2   0   6     3858.21     3507.82     82.76 o 
   3   0   6      731.52      654.05     16.10 o 
   4   0   6      214.26      180.12      7.38 o 
   5   0   6       28.37       32.34      2.36 o 
   6   0   6        2.35        1.02      1.53 o 
   7   0   6        2.46        6.13      2.32 o 
   8   0   6        0.25        0.83      4.37 o 
  -8   1   6        1.89        6.64      4.37 o 
  -7   1   6       15.40       17.92      5.64 o 
  -6   1   6        9.82       12.15      1.93 o 
  -5   1   6       67.05       63.99      4.62 o 
  -4   1   6       29.42       36.50      1.92 o 
  -3   1   6       54.65       64.01      3.54 o 
  -2   1   6      893.58      945.16     22.37 o 
  -1   1   6     1005.91      908.31     21.78 o 
   0   1   6      146.28      171.16      4.58 o 
   1   1   6     1004.45      935.03     22.14 o 
   2   1   6      894.82      906.38     24.79 o 
   3   1   6       49.06       59.95      2.64 o 
   4   1   6       27.43       31.79      2.11 o 
   5   1   6       69.60       64.15      3.24 o 
   6   1   6        9.98        9.23      1.98 o 
   7   1   6       15.33       18.53      2.89 o 
   8   1   6        1.85        5.66      3.26 o 
  -8   2   6        0.17        5.09      4.99 o 
  -7   2   6        6.30        2.42      3.15 o 
  -6   2   6        0.90        4.96      1.72 o 
  -5   2   6       52.37       46.35      3.10 o 
  -4   2   6      202.85      184.81      5.45 o 
  -3   2   6      406.52      356.42      9.32 o 
  -2   2   6     3161.12     3015.14     71.21 o 
  -1   2   6     2110.23     2029.94     47.90 o 
   0   2   6      818.63      828.72     18.34 o 
   1   2   6     2073.39     2082.32     53.92 o 
   2   2   6     3161.66     3003.43     88.15 o 
   3   2   6      413.26      362.15     10.40 o 
   4   2   6      198.27      183.19      6.09 o 
   5   2   6       51.90       49.81      3.44 o 
   6   2   6        1.06        1.96      1.75 o 
   7   2   6        6.41       12.17      2.40 o 
   8   2   6        0.18       -2.77      2.77 o 
  -8   3   6        0.28        6.67      5.50 o 
  -7   3   6       12.46       10.69      3.61 o 
  -6   3   6       10.44        9.19      2.15 o 
  -5   3   6       65.56       60.60      3.36 o 
  -4   3   6       26.13       27.26      2.18 o 
  -3   3   6      636.47      566.17     13.06 o 
  -2   3   6     1400.07     1377.53     33.08 o 
  -1   3   6      461.38      424.10      9.70 o 
   0   3   6      227.55      209.50      5.15 o 
   1   3   6      473.14      413.75     10.57 o 
   2   3   6     1411.77     1378.18     40.97 o 
   3   3   6      621.12      537.95     17.47 o 
   4   3   6       25.33       24.91      3.55 o 
   5   3   6       67.11       59.37      3.87 o 
   6   3   6       10.97       10.99      2.28 o 
   7   3   6       12.33       17.29      3.94 o 
   8   3   6        0.27        0.61      2.78 o 
  -8   4   6        0.47        2.52      3.38 o 
  -7   4   6        9.59       14.99      3.84 o 
  -6   4   6        5.00        5.39      1.91 o 
  -5   4   6       90.76       99.17      4.30 o 
  -4   4   6      100.67       95.66      3.64 o 
  -3   4   6       96.71       86.53      3.29 o 
  -2   4   6      555.21      552.39     12.00 o 
  -1   4   6      930.95      991.20     20.57 o 
   0   4   6       97.35      110.49      3.46 o 
   1   4   6      936.63      977.30     23.93 o 
   2   4   6      548.21      556.99     14.13 o 
   3   4   6       93.23       88.29      4.15 o 
   4   4   6      102.60       94.90      5.07 o 
   5   4   6       90.33       92.40      5.09 o 
   6   4   6        5.33        7.38      2.07 o 
   7   4   6        9.60       14.13      2.70 o 
   8   4   6        0.50       -1.23      2.24 o 
  -7   5   6        5.48        5.10      3.19 o 
  -6   5   6        2.14        2.39      2.52 o 
  -5   5   6        4.07        3.07      2.31 o 
  -4   5   6        8.15        8.38      1.59 o 
  -3   5   6      156.74      125.15      4.34 o 
  -2   5   6      271.57      266.02      6.79 o 
  -1   5   6      151.55      177.67      4.49 o 
   0   5   6       95.46      140.64      5.74 o 
   1   5   6      144.09      168.97      5.13 o 
   2   5   6      276.97      262.10      7.41 o 
   3   5   6      155.56      129.75      5.40 o 
   4   5   6        8.19        4.82      1.93 o 
   5   5   6        4.19        0.75      1.66 o 
   6   5   6        2.16        3.28      2.49 o 
   7   5   6        5.52        8.08      2.54 o 
  -7   6   6        3.42        0.68      4.52 o 
  -6   6   6        1.03        6.17      3.82 o 
  -5   6   6        5.65        8.79      2.85 o 
  -4   6   6       32.06       37.24      2.80 o 
  -3   6   6       72.72       65.01      3.45 o 
  -2   6   6        8.20       12.50      1.58 o 
  -1   6   6       22.29       30.66      1.73 o 
   0   6   6       30.84       44.66      2.21 o 
   1   6   6       20.62       28.45      1.91 o 
   2   6   6        7.75       10.28      1.45 o 
   3   6   6       74.10       70.96      4.00 o 
   4   6   6       32.06       35.16      3.26 o 
   5   6   6        5.89        6.23      2.09 o 
   6   6   6        1.09       -1.94      1.94 o 
   7   6   6        3.37        5.90      2.50 o 
  -7   7   6        0.03        4.11      3.23 o 
  -6   7   6        8.86       14.35      4.49 o 
  -5   7   6        1.95        4.74      1.85 o 
  -4   7   6        7.48        8.71      1.85 o 
  -3   7   6       38.30       33.55      2.71 o 
  -2   7   6      137.85      145.90      5.54 o 
  -1   7   6       17.12       17.22      1.91 o 
   0   7   6        0.30       -0.99      0.99 o 
   1   7   6       15.77       21.21      1.86 o 
   2   7   6      139.19      138.98      4.88 o 
   3   7   6       39.03       23.79      2.80 o 
   4   7   6        7.00        5.38      2.09 o 
   5   7   6        1.91        2.97      2.04 o 
   6   7   6        9.02        8.24      4.59 o 
   7   7   6        0.04       -1.31      2.26 o 
  -6   8   6        1.92        2.16      2.90 o 
  -5   8   6        3.23       -0.26      1.83 o 
  -4   8   6       36.54       44.05      3.32 o 
  -3   8   6      113.37      112.59      5.14 o 
  -2   8   6       67.85       56.97      3.53 o 
  -1   8   6       45.13       35.94      4.13 o 
   0   8   6      139.17      162.10      6.96 o 
   1   8   6       46.35       39.31      3.43 o 
   2   8   6       67.29       54.64      3.04 o 
   3   8   6      114.12      121.07      5.05 o 
   4   8   6       36.51       42.28      3.90 o 
   5   8   6        3.31        0.00      2.39 o 
   6   8   6        1.85        5.37      2.65 o 
  -6   9   6        2.04        4.16      4.87 o 
  -5   9   6        0.14       -0.44      2.27 o 
  -4   9   6       26.41       24.86      3.02 o 
  -3   9   6       68.54       53.36      4.58 o 
  -2   9   6       98.39       88.70      4.66 o 
  -1   9   6       21.11       23.14      3.11 o 
   0   9   6       59.99       70.17      4.67 o 
   1   9   6       19.59       23.00      2.56 o 
   2   9   6      101.85       97.20      4.51 o 
   3   9   6       67.66       61.84      3.78 o 
   4   9   6       26.73       23.26      3.67 o 
   5   9   6        0.12       -2.07      2.07 o 
   6   9   6        1.94        7.08      2.96 o 
  -5  10   6        3.77        1.50      2.79 o 
  -4  10   6        4.45        2.62      1.96 o 
  -3  10   6       14.27       11.49      2.47 o 
  -2  10   6       26.10       25.73      3.44 o 
  -1  10   6       63.50       61.53      5.73 o 
   0  10   6       39.03       41.95      4.46 o 
   1  10   6       63.18       72.76      4.77 o 
   2  10   6       26.02       21.37      2.93 o 
   3  10   6       14.10       10.07      2.12 o 
   4  10   6        4.24        6.38      2.63 o 
   5  10   6        3.88        1.59      2.69 o 
  -5  11   6        5.12        6.90      4.28 o 
  -4  11   6        2.48        4.01      2.41 o 
  -3  11   6        6.93       13.36      2.88 o 
  -2  11   6       36.38       31.69      3.70 o 
  -1  11   6       28.33       22.81      4.36 o 
   0  11   6        8.77       14.13      3.09 o 
   1  11   6       27.03       21.29      3.90 o 
   2  11   6       35.12       39.20      3.87 o 
   3  11   6        7.21        5.71      2.41 o 
   4  11   6        2.71        3.78      2.69 o 
   5  11   6        5.34        5.50      3.02 o 
  -4  12   6        2.59       12.16      5.07 o 
  -3  12   6        1.18        4.28      3.01 o 
  -2  12   6       12.64        6.85      2.54 o 
  -1  12   6       15.05       12.99      3.95 o 
   0  12   6        0.49        1.19      2.71 o 
   1  12   6       14.81       18.14      3.52 o 
   2  12   6       12.74       10.82      3.71 o 
   3  12   6        1.15       -0.26      2.34 o 
   4  12   6        2.43        2.82      3.50 o 
  -3  13   6        0.54        5.88      3.34 o 
  -2  13   6       11.24        8.72      2.94 o 
  -1  13   6        3.17        1.92      3.51 o 
   0  13   6        1.22        2.03      5.33 o 
   1  13   6        2.78        7.89      5.05 o 
   2  13   6       11.39       11.09      3.82 o 
   3  13   6        0.54       -3.14      3.14 o 
   0  14   6       14.19       18.02      4.79 o 
   1   0   7       94.61       94.98      2.90 o 
   2   0   7     1405.70     1320.08     28.98 o 
   3   0   7       11.23       13.81      1.32 o 
   4   0   7      135.84      130.01      4.75 o 
   5   0   7        8.87        8.35      1.55 o 
   6   0   7        9.72       11.14      2.15 o 
   7   0   7        4.43       -2.30      2.77 o 
   8   0   7        0.03       -3.68      3.68 o 
  -8   1   7        1.09       -0.14      4.33 o 
  -7   1   7        9.40        9.36      3.01 o 
  -6   1   7        1.96        3.98      2.04 o 
  -5   1   7      136.73      143.24      5.39 o 
  -4   1   7       27.52       19.13      1.85 o 
  -3   1   7      474.11      476.34     12.14 o 
  -2   1   7     1263.77     1168.66     27.85 o 
  -1   1   7      915.91      755.85     18.53 o 
   0   1   7      530.99      443.45     10.98 o 
   1   1   7      931.35      796.69     18.86 o 
   2   1   7     1269.65     1145.09     30.86 o 
   3   1   7      477.77      485.27     13.55 o 
   4   1   7       26.68       23.13      1.91 o 
   5   1   7      137.76      144.08      6.19 o 
   6   1   7        1.97       -0.28      1.41 o 
   7   1   7        9.40        5.59      2.30 o 
   8   1   7        1.06        1.13      3.92 o 
  -8   2   7        0.23        5.40      4.57 o 
  -7   2   7        6.81        5.88      4.68 o 
  -6   2   7        2.80        1.52      1.58 o 
  -5   2   7       53.35       56.27      4.33 o 
  -4   2   7      165.04      177.76      5.44 o 
  -3   2   7      348.04      353.24      9.20 o 
  -2   2   7      648.19      590.80     14.68 o 
  -1   2   7      853.41      763.20     18.62 o 
   0   2   7      924.45      674.95     15.08 o 
   1   2   7      853.27      797.39     21.06 o 
   2   2   7      642.59      589.05     18.22 o 
   3   2   7      348.18      346.00     10.16 o 
   4   2   7      164.08      186.21      7.05 o 
   5   2   7       53.27       53.76      3.64 o 
   6   2   7        2.61        1.68      2.30 o 
   7   2   7        6.76        8.38      2.42 o 
   8   2   7        0.21        1.48      3.25 o 
  -8   3   7        3.23        1.72      4.51 o 
  -7   3   7        4.95       11.55      3.60 o 
  -6   3   7        1.60        2.41      1.93 o 
  -5   3   7       55.84       60.55      3.68 o 
  -4   3   7       80.77       82.16      3.71 o 
  -3   3   7      102.37       82.08      3.11 o 
  -2   3   7      729.50      731.76     18.13 o 
  -1   3   7       92.29      103.26      3.29 o 
   0   3   7      513.31      551.87     12.53 o 
   1   3   7       99.08      108.70      3.38 o 
   2   3   7      742.71      742.20     20.19 o 
   3   3   7      107.78       94.32      4.11 o 
   4   3   7       78.06       82.64      4.23 o 
   5   3   7       56.36       55.38      3.81 o 
   6   3   7        1.39        1.54      1.92 o 
   7   3   7        5.01        7.49      2.28 o 
   8   3   7        3.17        0.56      2.59 o 
  -8   4   7        0.97        6.29      6.60 o 
  -7   4   7        1.93        3.93      3.16 o 
  -6   4   7        6.73        6.81      2.35 o 
  -5   4   7       67.75       80.95      4.48 o 
  -4   4   7       83.70       78.72      3.31 o 
  -3   4   7       29.69       39.53      2.34 o 
  -2   4   7      518.16      499.12     11.48 o 
  -1   4   7     1051.34      970.38     23.21 o 
   0   4   7       96.91       94.21      3.09 o 
   1   4   7     1074.04      965.04     23.56 o 
   2   4   7      512.99      483.30     14.01 o 
   3   4   7       27.62       33.27      2.54 o 
   4   4   7       79.26       77.04      6.42 o 
   5   4   7       67.23       73.42      5.05 o 
   6   4   7        6.68       10.50      2.41 o 
   7   4   7        1.93        3.63      3.07 o 
   8   4   7        0.92        4.13      4.13 o 
  -7   5   7        2.64        6.80      3.31 o 
  -6   5   7        1.26        4.04      2.07 o 
  -5   5   7       27.47       30.43      3.07 o 
  -4   5   7        1.78        2.56      1.36 o 
  -3   5   7      145.27      122.81      4.25 o 
  -2   5   7      250.19      230.42      7.30 o 
  -1   5   7      444.00      443.53      9.85 o 
   0   5   7      394.10      455.47     11.70 o 
   1   5   7      459.97      437.33     17.18 o 
   2   5   7      252.03      229.73      6.65 o 
   3   5   7      141.93      112.77      5.12 o 
   4   5   7        1.58        0.26      1.41 o 
   5   5   7       27.73       31.10      3.21 o 
   6   5   7        1.19        1.12      1.86 o 
   7   5   7        2.61        3.08      2.30 o 
  -7   6   7        0.33       -3.96      7.08 o 
  -6   6   7       11.25        8.31      4.53 o 
  -5   6   7       14.28       12.41      2.08 o 
  -4   6   7      244.68      250.35      8.43 o 
  -3   6   7       51.63       46.00      2.95 o 
  -2   6   7      446.79      457.17     11.89 o 
  -1   6   7      218.24      257.44      7.37 o 
   0   6   7      139.71      170.03      5.17 o 
   1   6   7      217.13      246.73      7.16 o 
   2   6   7      441.98      430.16     11.75 o 
   3   6   7       50.32       47.42      5.46 o 
   4   6   7      245.85      258.63      9.72 o 
   5   6   7       14.47       12.97      2.68 o 
   6   6   7       11.30       11.52      2.76 o 
   7   6   7        0.31       -0.68      3.46 o 
  -7   7   7        0.90        3.55      3.75 o 
  -6   7   7        8.92       12.30      3.36 o 
  -5   7   7       23.24       15.80      2.41 o 
  -4   7   7       30.11       29.45      2.78 o 
  -3   7   7      168.45      130.43      7.74 o 
  -2   7   7      118.95      119.24      5.01 o 
  -1   7   7      166.59      148.11      7.20 o 
   0   7   7        5.93        4.64      1.50 o 
   1   7   7      175.88      159.24      5.11 o 
   2   7   7      122.93      124.08      4.44 o 
   3   7   7      160.20      127.84      7.73 o 
   4   7   7       29.68       25.49      3.90 o 
   5   7   7       23.18       22.52      3.08 o 
   6   7   7        8.84       12.54      3.66 o 
   7   7   7        0.83        2.28      2.52 o 
  -6   8   7        7.08        8.74      3.38 o 
  -5   8   7        2.20        3.71      1.96 o 
  -4   8   7       17.90       13.88      2.31 o 
  -3   8   7       25.02       23.93      2.58 o 
  -2   8   7      254.40      239.38      8.25 o 
  -1   8   7      211.26      182.18      7.06 o 
   0   8   7      119.57      150.43      6.40 o 
   1   8   7      221.01      228.34      6.73 o 
   2   8   7      252.39      244.65      7.44 o 
   3   8   7       23.98       23.08      2.51 o 
   4   8   7       18.19       15.64      2.71 o 
   5   8   7        2.29        1.21      2.15 o 
   6   8   7        7.01        6.42      3.99 o 
  -6   9   7        1.46        5.41      3.21 o 
  -5   9   7        4.08        5.21      3.81 o 
  -4   9   7       14.04        5.31      2.46 o 
  -3   9   7       38.74       35.36      4.15 o 
  -2   9   7       55.07       37.40      3.30 o 
  -1   9   7       12.24       15.93      6.93 o 
   0   9   7        2.21        1.83      2.45 o 
   1   9   7       12.55       19.04      2.31 o 
   2   9   7       57.81       47.89      3.04 o 
   3   9   7       38.89       37.47      3.08 o 
   4   9   7       13.88        2.92      2.13 o 
   5   9   7        4.22        4.39      3.37 o 
   6   9   7        1.41        0.09      2.54 o 
  -5  10   7        1.10       -1.29      2.48 o 
  -4  10   7        1.44        0.70      1.88 o 
  -3  10   7        0.41        0.19      2.07 o 
  -2  10   7       12.38       14.10      2.79 o 
  -1  10   7       35.11       28.36      4.25 o 
   0  10   7      147.60      145.74     16.14 o 
   1  10   7       37.32       29.06      3.59 o 
   2  10   7       11.78       11.68      2.44 o 
   3  10   7        0.37        0.41      1.61 o 
   4  10   7        1.37        1.65      2.35 o 
   5  10   7        1.11       -1.63      2.37 o 
  -5  11   7        5.41       14.26      4.02 o 
  -4  11   7        1.38       -0.54      2.08 o 
  -3  11   7       23.85       17.85      3.26 o 
  -2  11   7       10.78        5.48      2.30 o 
  -1  11   7        2.41        2.34      2.25 o 
   0  11   7        0.01        5.54      2.60 o 
   1  11   7        2.35        3.79      2.81 o 
   2  11   7       10.89        9.20      3.06 o 
   3  11   7       23.34       25.39      3.33 o 
   4  11   7        1.37        1.87      2.52 o 
   5  11   7        5.22        0.88      3.09 o 
  -4  12   7        0.39        5.06      3.68 o 
  -3  12   7       14.94        9.39      2.83 o 
  -2  12   7        2.49        2.70      2.76 o 
  -1  12   7        0.61        0.44      2.93 o 
   0  12   7       48.20       46.09      5.13 o 
   1  12   7        0.61        2.62      2.74 o 
   2  12   7        2.70        7.63      3.78 o 
   3  12   7       14.91        8.08      3.15 o 
   4  12   7        0.44        2.70      3.60 o 
  -2  13   7       12.54       14.90      3.34 o 
  -1  13   7       11.08        9.11      3.23 o 
   0  13   7        0.02       -0.58      3.51 o 
   1  13   7       11.12        8.32      4.28 o 
   2  13   7       12.53        9.22      4.21 o 
   3  13   7        2.12        6.98      6.23 o 
   0   0   8       23.65       48.86      2.73 o 
   1   0   8      892.70      751.42     18.29 o 
   2   0   8     1274.32     1350.18     29.62 o 
   3   0   8       35.81       30.53      1.54 o 
   4   0   8      645.07      571.86     16.22 o 
   5   0   8       12.86       15.55      3.70 o 
   6   0   8        6.86        9.70      2.90 o 
   7   0   8        0.01        0.47      2.09 o 
   8   0   8        6.20       16.92      5.61 o 
  -8   1   8        0.79       -4.51      4.51 o 
  -7   1   8        3.01        4.97      2.77 o 
  -6   1   8        7.53        8.12      2.39 o 
  -5   1   8       32.25       34.34      2.98 o 
  -4   1   8       42.14       43.38      2.61 o 
  -3   1   8      141.92      137.32      4.10 o 
  -2   1   8      572.62      459.82     11.32 o 
  -1   1   8     1609.69     1329.49     29.72 o 
   0   1   8     1921.53     1616.87     38.55 o 
   1   1   8     1647.28     1392.26     32.49 o 
   2   1   8      561.48      430.45     12.47 o 
   3   1   8      130.21      127.56      4.52 o 
   4   1   8       43.89       44.42      3.11 o 
   5   1   8       33.72       40.68      3.18 o 
   6   1   8        7.39        8.38      2.39 o 
   7   1   8        2.97       -0.44      1.84 o 
   8   1   8        0.78       -2.59      3.30 o 
  -8   2   8        3.18       -0.79      4.57 o 
  -7   2   8        0.27        2.93      5.07 o 
  -6   2   8        8.30        9.54      2.12 o 
  -5   2   8       12.31       19.26      3.12 o 
  -4   2   8      254.25      273.00      8.61 o 
  -3   2   8      334.45      331.14      8.82 o 
  -2   2   8      113.25      104.18      4.63 o 
  -1   2   8      661.38      623.44     15.25 o 
   0   2   8       10.95        7.35      0.88 o 
   1   2   8      662.36      632.66     15.52 o 
   2   2   8      104.57       96.76      3.72 o 
   3   2   8      335.89      332.16     11.65 o 
   4   2   8      251.99      273.85      9.77 o 
   5   2   8       11.63       10.49      2.00 o 
   6   2   8        8.01        7.88      2.11 o 
   7   2   8        0.28       -1.75      1.75 o 
   8   2   8        3.23        7.92      3.07 o 
  -8   3   8        0.05        2.79      5.67 o 
  -7   3   8        7.26        5.61      4.81 o 
  -6   3   8        8.45        6.22      2.68 o 
  -5   3   8       30.16       32.68      3.20 o 
  -4   3   8      234.32      236.28      9.64 o 
  -3   3   8      296.92      245.65      7.66 o 
  -2   3   8       96.99       80.65      3.06 o 
  -1   3   8      814.32      783.41     19.59 o 
   0   3   8      558.30      529.09     12.12 o 
   1   3   8      839.42      851.92     22.17 o 
   2   3   8      104.20       90.77      3.46 o 
   3   3   8      295.49      245.51      8.63 o 
   4   3   8      234.63      232.56      8.68 o 
   5   3   8       30.74       36.97      3.18 o 
   6   3   8        8.11        7.49      3.27 o 
   7   3   8        7.19        4.33      2.22 o 
   8   3   8        0.05       -2.00      2.20 o 
  -7   4   8        3.10        3.27      3.24 o 
  -6   4   8        0.86        1.15      2.02 o 
  -5   4   8        3.48        5.85      3.12 o 
  -4   4   8       83.61       98.95      4.17 o 
  -3   4   8      145.88      134.16      4.94 o 
  -2   4   8      282.86      229.43      6.51 o 
  -1   4   8      568.91      458.09     11.60 o 
   0   4   8      705.84      551.34     12.66 o 
   1   4   8      580.63      461.89     11.80 o 
   2   4   8      272.13      227.01      7.25 o 
   3   4   8      146.58      143.33      5.78 o 
   4   4   8       84.37      109.58      5.07 o 
   5   4   8        3.21        3.86      2.16 o 
   6   4   8        0.85       -0.62      1.82 o 
   7   4   8        3.08        6.70      2.54 o 
  -7   5   8        4.23        4.93      3.30 o 
  -6   5   8        1.26        2.32      2.19 o 
  -5   5   8       22.48       22.36      5.36 o 
  -4   5   8        3.31        1.13      1.39 o 
  -3   5   8       87.08       81.19      3.68 o 
  -2   5   8       88.78       77.76      3.49 o 
  -1   5   8       89.08      115.99      4.86 o 
   0   5   8      155.67      125.87      3.99 o 
   1   5   8       86.50       96.94      3.55 o 
   2   5   8       90.39       79.05      3.49 o 
   3   5   8       83.94       84.39      4.15 o 
   4   5   8        3.00       -0.73      1.46 o 
   5   5   8       22.30       17.04      2.55 o 
   6   5   8        1.16        0.09      1.95 o 
   7   5   8        4.20        1.13      4.22 o 
  -7   6   8        3.47        2.34      3.65 o 
  -6   6   8        1.72       -0.04      2.40 o 
  -5   6   8        1.39        0.53      1.67 o 
  -4   6   8       15.22       11.76      2.21 o 
  -3   6   8       68.44       75.17      4.08 o 
  -2   6   8      113.14      138.81      5.78 o 
  -1   6   8      329.37      309.43     13.85 o 
   0   6   8      202.71      204.93      6.93 o 
   1   6   8      322.66      279.46      8.10 o 
   2   6   8      112.85      140.42      4.73 o 
   3   6   8       70.82       74.90      5.33 o 
   4   6   8       15.60       13.22      2.35 o 
   5   6   8        1.48       -0.76      1.68 o 
   6   6   8        1.68       -0.82      2.05 o 
   7   6   8        3.42        3.29      2.81 o 
  -7   7   8        0.34        4.60      4.88 o 
  -6   7   8        2.27       -0.65      2.90 o 
  -5   7   8        7.99       15.44      2.53 o 
  -4   7   8        9.06        4.71      2.21 o 
  -3   7   8       39.49       53.35      3.60 o 
  -2   7   8       25.94       30.52      2.89 o 
  -1   7   8       18.48       15.81      2.57 o 
   0   7   8       25.38       19.41      2.04 o 
   1   7   8       19.87       19.08      1.83 o 
   2   7   8       26.38       27.47      2.28 o 
   3   7   8       39.12       41.73      3.37 o 
   4   7   8        9.11        4.98      1.96 o 
   5   7   8        7.86       10.52      2.53 o 
   6   7   8        2.31        0.24      2.22 o 
   7   7   8        0.36       -2.09      2.44 o 
  -6   8   8        5.80        4.20      3.34 o 
  -5   8   8        0.72        0.38      2.38 o 
  -4   8   8       26.94       19.70      2.69 o 
  -3   8   8       19.64       15.11      2.54 o 
  -2   8   8       29.27       28.99      3.12 o 
  -1   8   8        5.12        6.35      1.81 o 
   0   8   8       12.89       15.80      2.42 o 
   1   8   8        4.73        6.55      1.52 o 
   2   8   8       29.48       29.26      2.42 o 
   3   8   8       19.79       16.56      2.56 o 
   4   8   8       26.72       26.08      3.08 o 
   5   8   8        0.70        0.60      1.99 o 
   6   8   8        5.61        2.55      2.51 o 
  -6   9   8        0.81       -2.93      3.55 o 
  -5   9   8        1.45        4.66      2.33 o 
  -4   9   8        0.66       -0.21      2.55 o 
  -3   9   8        7.11        7.19      2.34 o 
  -2   9   8       20.09       20.07      5.53 o 
  -1   9   8        1.72        1.77      1.99 o 
   0   9   8        2.25        2.03      1.89 o 
   1   9   8        1.44        1.32      1.83 o 
   2   9   8       19.89       21.35      2.33 o 
   3   9   8        6.79        5.47      1.87 o 
   4   9   8        0.61        0.33      1.96 o 
   5   9   8        1.54       -1.74      2.02 o 
   6   9   8        0.83        0.66      2.62 o 
  -5  10   8        3.16       -3.19      3.19 o 
  -4  10   8        7.04        7.83      2.51 o 
  -3  10   8       26.60       24.57      3.21 o 
  -2  10   8       59.05       54.25      4.49 o 
  -1  10   8       28.81       23.42      3.33 o 
   0  10   8       76.06       78.27      6.83 o 
   1  10   8       28.86       25.11      3.27 o 
   2  10   8       58.89       57.49      5.17 o 
   3  10   8       26.19       23.78      2.88 o 
   4  10   8        6.81        6.65      2.65 o 
   5  10   8        3.10        5.70      2.76 o 
  -4  11   8        1.18        3.68      2.49 o 
  -3  11   8        1.30        3.97      4.64 o 
  -2  11   8       11.45        9.81      2.81 o 
  -1  11   8        2.24        2.02      2.26 o 
   0  11   8        7.21       11.25      3.07 o 
   1  11   8        2.19        3.38      2.77 o 
   2  11   8       11.37        5.36      3.36 o 
   3  11   8        1.37        0.58      3.81 o 
   4  11   8        1.18       -0.90      2.44 o 
  -4  12   8        2.95        7.51      2.99 o 
  -3  12   8        1.78        3.59      2.51 o 
  -2  12   8       10.24        9.45      2.78 o 
  -1  12   8       14.01       10.68      2.89 o 
   0  12   8       11.38       13.69      3.90 o 
   1  12   8       13.84        8.55      3.19 o 
   2  12   8       10.16       13.86      4.03 o 
   3  12   8        1.83        3.63      2.82 o 
  -2  13   8        5.35        4.46      2.87 o 
  -1  13   8        3.81        1.39      2.60 o 
   0  13   8        1.71        3.08      3.58 o 
   1  13   8        3.83        2.54      3.01 o 
   2  13   8        5.23        9.75      7.26 o 
   1   0   9      116.77       95.12      3.09 o 
   2   0   9      106.68      114.59      3.55 o 
   3   0   9      108.70      145.80      5.02 o 
   4   0   9       28.26       30.22      3.67 o 
   5   0   9        3.44        5.30      2.09 o 
   6   0   9        2.17        2.54      1.83 o 
   7   0   9        1.48        0.02      2.26 o 
   8   0   9        1.53        0.93      4.64 o 
  -8   1   9        0.20       -3.13      5.16 o 
  -7   1   9        5.89        5.14      2.52 o 
  -6   1   9        2.39        2.23      2.14 o 
  -5   1   9       16.33       14.78      2.25 o 
  -4   1   9       11.08       10.04      1.75 o 
  -3   1   9      157.06      125.48      4.17 o 
  -2   1   9       80.96       81.71      2.45 o 
  -1   1   9      135.57       80.38      2.68 o 
   0   1   9        2.14        0.29      1.00 o 
   1   1   9      135.71       81.80      2.78 o 
   2   1   9       76.91       75.07      2.50 o 
   3   1   9      159.16      131.03      5.22 o 
   4   1   9       12.45       12.37      1.98 o 
   5   1   9       16.98       17.82      2.46 o 
   6   1   9        2.61        2.46      1.72 o 
   7   1   9        5.84        7.28      2.57 o 
   8   1   9        0.19        0.12      2.31 o 
  -8   2   9        1.03        1.38      5.09 o 
  -7   2   9        0.31        1.67      2.95 o 
  -6   2   9       20.28       20.34      3.23 o 
  -5   2   9       49.03       47.14      3.35 o 
  -4   2   9       23.52       23.81      2.19 o 
  -3   2   9      101.09       87.80      3.22 o 
  -2   2   9       70.26       51.80      2.26 o 
  -1   2   9       19.53       23.44      1.33 o 
   0   2   9       29.96       60.16      2.24 o 
   1   2   9       20.42       24.16      1.89 o 
   2   2   9       69.01       52.40      2.54 o 
   3   2   9       97.31       82.68      4.07 o 
   4   2   9       21.76       22.77      3.91 o 
   5   2   9       48.54       45.66      3.51 o 
   6   2   9       20.37       23.82      3.08 o 
   7   2   9        0.31        0.12      1.96 o 
   8   2   9        1.02        0.55      4.43 o 
  -7   3   9        2.93        2.74      3.05 o 
  -6   3   9       18.28       18.82      3.03 o 
  -5   3   9        3.55        3.19      1.62 o 
  -4   3   9       94.47       94.84      4.61 o 
  -3   3   9      251.83      221.63      6.51 o 
  -2   3   9      206.28      189.77      5.57 o 
  -1   3   9      581.71      475.99     11.58 o 
   0   3   9      100.07       84.80      2.63 o 
   1   3   9      556.60      448.38     11.72 o 
   2   3   9      205.91      188.59      6.16 o 
   3   3   9      258.20      234.13      8.23 o 
   4   3   9       97.63       84.43      5.06 o 
   5   3   9        4.00        2.04      1.72 o 
   6   3   9       18.70       23.54      3.24 o 
   7   3   9        2.89        3.01      2.32 o 
  -7   4   9        1.12        0.79      4.75 o 
  -6   4   9       22.50       31.53      3.73 o 
  -5   4   9       29.17       23.41      6.50 o 
  -4   4   9       70.78       60.64      3.22 o 
  -3   4   9      133.95      130.82      4.82 o 
  -2   4   9       40.83       45.25      2.29 o 
  -1   4   9      132.39      110.28      3.55 o 
   0   4   9      126.69      137.03      3.84 o 
   1   4   9      127.34      101.37      3.53 o 
   2   4   9       41.42       40.55      2.45 o 
   3   4   9      134.72      126.52      5.43 o 
   4   4   9       71.46       57.64      4.52 o 
   5   4   9       28.44       21.22      3.36 o 
   6   4   9       22.92       19.34      5.04 o 
   7   4   9        1.09       -0.26      2.15 o 
  -7   5   9        1.81       -3.24      3.24 o 
  -6   5   9        9.32        6.92      3.85 o 
  -5   5   9        5.07        7.77      2.43 o 
  -4   5   9       44.31       61.26      3.66 o 
  -3   5   9       93.95       94.67      4.10 o 
  -2   5   9       42.88       37.05      2.44 o 
  -1   5   9       61.53       56.08      2.48 o 
   0   5   9      298.56      279.47      8.50 o 
   1   5   9       59.79       50.03      2.38 o 
   2   5   9       46.54       33.29      2.39 o 
   3   5   9       92.74       96.84      4.59 o 
   4   5   9       43.58       52.23      3.75 o 
   5   5   9        4.80        5.08      2.05 o 
   6   5   9        9.36        6.95      2.51 o 
   7   5   9        1.82        1.52      2.81 o 
  -7   6   9        0.76        4.37      4.73 o 
  -6   6   9        4.89        5.82      2.53 o 
  -5   6   9       11.25       10.84      2.70 o 
  -4   6   9       34.88       37.28      3.10 o 
  -3   6   9      105.38       84.33      4.43 o 
  -2   6   9      356.67      314.36      9.75 o 
  -1   6   9      114.47      103.09      3.89 o 
   0   6   9      229.16      210.32      6.23 o 
   1   6   9      114.33      108.90      4.74 o 
   2   6   9      353.10      313.45      8.84 o 
   3   6   9      107.57       79.98      4.28 o 
   4   6   9       35.56       33.98      4.06 o 
   5   6   9       11.25       13.50      2.49 o 
   6   6   9        4.85        0.31      3.43 o 
   7   6   9        0.79        1.37      2.63 o 
  -6   7   9        0.70        3.68      2.53 o 
  -5   7   9       16.81       21.33      3.46 o 
  -4   7   9       27.20       25.54      2.91 o 
  -3   7   9       25.69       24.62      2.86 o 
  -2   7   9       18.67       24.21      2.48 o 
  -1   7   9      281.13      258.25      8.54 o 
   0   7   9      190.09      160.13      5.80 o 
   1   7   9      282.71      259.73      7.60 o 
   2   7   9       17.06       24.07      2.45 o 
   3   7   9       26.01       27.41      2.84 o 
   4   7   9       27.43       21.83      3.38 o 
   5   7   9       16.73       12.91      2.67 o 
   6   7   9        0.62       -2.04      2.04 o 
  -6   8   9        1.74        6.67      4.10 o 
  -5   8   9        6.53        5.65      2.20 o 
  -4   8   9       19.83       18.80      2.77 o 
  -3   8   9       43.33       37.42      3.49 o 
  -2   8   9      533.69      473.52     16.36 o 
  -1   8   9       66.07       67.89      4.87 o 
   0   8   9      425.19      461.79     22.21 o 
   1   8   9       70.22       81.97      5.26 o 
   2   8   9      530.55      514.28     14.05 o 
   3   8   9       42.15       39.16      5.94 o 
   4   8   9       20.81       19.28      2.90 o 
   5   8   9        6.65        7.05      2.58 o 
   6   8   9        1.68       -1.76      2.72 o 
  -6   9   9        2.12        2.56      7.43 o 
  -5   9   9        7.36        8.40      3.87 o 
  -4   9   9       12.12        6.03      2.28 o 
  -3   9   9        4.03        0.20      1.95 o 
  -2   9   9       10.11       12.84      2.54 o 
  -1   9   9      200.30      155.88      7.25 o 
   0   9   9       58.27       53.28      3.93 o 
   1   9   9      198.84      175.37      7.32 o 
   2   9   9        9.32       12.50      2.13 o 
   3   9   9        3.82        2.35      1.98 o 
   4   9   9       12.52       10.42      2.49 o 
   5   9   9        7.32        4.91      2.44 o 
   6   9   9        2.03       -2.43      2.43 o 
  -5  10   9        0.76       -2.18      2.18 o 
  -4  10   9        0.86       -0.66      2.12 o 
  -3  10   9        2.49        2.73      2.07 o 
  -2  10   9       30.98       29.26      3.58 o 
  -1  10   9       29.92       19.25      3.11 o 
   0  10   9      102.74       81.65      5.81 o 
   1  10   9       30.57       31.35      3.47 o 
   2  10   9       30.17       34.33      3.73 o 
   3  10   9        2.49       -0.79      2.54 o 
   4  10   9        0.77        1.96      2.28 o 
   5  10   9        0.83        0.47      2.50 o 
  -4  11   9       20.10       16.51      3.22 o 
  -3  11   9        8.05        6.65      2.51 o 
  -2  11   9       12.99        6.12      2.62 o 
  -1  11   9        1.65        0.51      2.16 o 
   0  11   9        5.23        7.30      3.18 o 
   1  11   9        1.68        0.50      3.17 o 
   2  11   9       12.79       15.16      3.12 o 
   3  11   9        8.17        4.30      3.45 o 
   4  11   9       20.31       17.43      3.90 o 
  -3  12   9       36.52       21.83      3.69 o 
  -2  12   9        0.46        2.01      2.44 o 
  -1  12   9        3.95        1.46      2.41 o 
   0  12   9        2.43        2.50      3.09 o 
   1  12   9        3.80        5.69      2.94 o 
   2  12   9        0.47        1.61      3.04 o 
   3  12   9       36.90       28.42      5.34 o 
  -2  13   9       12.71       12.16      3.78 o 
  -1  13   9        1.90        3.89      2.85 o 
   0  13   9        3.72       12.36      4.03 o 
   1  13   9        1.79        2.32      2.84 o 
   2  13   9       12.61        5.63      4.10 o 
   0   0  10       16.17       20.79      1.90 o 
   1   0  10     1071.55      964.12     23.45 o 
   2   0  10        0.80        0.91      0.70 o 
   3   0  10      281.95      266.45      8.22 o 
   4   0  10       30.36       33.09      2.86 o 
   5   0  10        6.45        3.76      1.73 o 
   6   0  10        6.68        7.47      5.66 o 
   7   0  10        0.90        2.12      3.56 o 
   8   0  10        2.51        1.88      4.09 o 
  -8   1  10        0.17        5.71      4.95 o 
  -7   1  10        0.75       -1.85      3.10 o 
  -6   1  10       34.71       36.41      4.00 o 
  -5   1  10        1.56        0.16      1.50 o 
  -4   1  10       95.46      112.13      4.60 o 
  -3   1  10        5.97        7.52      1.44 o 
  -2   1  10      190.79      199.74      5.66 o 
  -1   1  10      569.39      507.95     13.10 o 
   0   1  10      110.57       92.30      4.03 o 
   1   1  10      588.63      539.78     13.20 o 
   2   1  10      192.06      194.77      5.08 o 
   3   1  10        4.64        1.63      1.35 o 
   4   1  10      100.95      119.32      5.36 o 
   5   1  10        1.48       -0.05      1.55 o 
   6   1  10       34.60       38.47      3.69 o 
   7   1  10        0.73       -2.18      3.98 o 
   8   1  10        0.19       -4.20      4.20 o 
  -7   2  10        3.96       -2.71      2.71 o 
  -6   2  10       12.56       15.84      3.00 o 
  -5   2  10        8.26        5.36      2.04 o 
  -4   2  10       12.09       11.00      1.83 o 
  -3   2  10      790.50      762.89     19.56 o 
  -2   2  10      100.82       95.42      3.57 o 
  -1   2  10      481.73      434.52     11.24 o 
   0   2  10       14.60       19.53      1.29 o 
   1   2  10      488.44      462.83     11.48 o 
   2   2  10      102.28       97.94      3.34 o 
   3   2  10      784.26      744.67     23.49 o 
   4   2  10       13.44       12.08      2.01 o 
   5   2  10        8.14        5.32      2.05 o 
   6   2  10       12.40       12.07      2.56 o 
   7   2  10        3.91        8.18      2.60 o 
  -7   3  10        1.85        8.07      3.51 o 
  -6   3  10        9.52       15.10      9.91 o 
  -5   3  10        6.15        5.02      1.78 o 
  -4   3  10       53.09       57.96      3.69 o 
  -3   3  10       31.70       36.44      2.33 o 
  -2   3  10      230.35      192.24      5.70 o 
  -1   3  10      148.36      167.74      5.67 o 
   0   3  10      234.61      184.20      4.84 o 
   1   3  10      148.09      180.50      5.16 o 
   2   3  10      231.02      188.97      6.27 o 
   3   3  10       30.11       34.64      2.66 o 
   4   3  10       53.20       54.90      5.99 o 
   5   3  10        6.51        3.30      1.76 o 
   6   3  10        9.34       13.69      2.64 o 
   7   3  10        1.83        2.41      2.31 o 
  -7   4  10        1.22        1.93      5.86 o 
  -6   4  10        6.62        9.26      2.61 o 
  -5   4  10        9.30        8.39      2.37 o 
  -4   4  10       65.90       58.52      3.73 o 
  -3   4  10      105.48       93.75      3.93 o 
  -2   4  10       21.35       30.16      1.99 o 
  -1   4  10      127.95      101.16      3.43 o 
   0   4  10       56.56       58.88      2.92 o 
   1   4  10      122.94       97.95      3.44 o 
   2   4  10       19.50       27.02      2.07 o 
   3   4  10      104.58       82.66      4.28 o 
   4   4  10       67.40       55.94      3.77 o 
   5   4  10       10.23       10.17      3.00 o 
   6   4  10        6.72        6.09      3.34 o 
   7   4  10        1.22        0.64      3.18 o 
  -7   5  10        0.97        1.27      5.92 o 
  -6   5  10        1.82        0.91      2.14 o 
  -5   5  10        3.36        2.53      2.03 o 
  -4   5  10       16.83       21.46      2.48 o 
  -3   5  10       34.18       22.13      2.21 o 
  -2   5  10      113.54      110.70      4.49 o 
  -1   5  10       57.13       69.68      2.82 o 
   0   5  10      271.12      257.58      7.23 o 
   1   5  10       58.67       59.38      2.70 o 
   2   5  10      115.94      117.18      4.54 o 
   3   5  10       34.27       26.39      2.53 o 
   4   5  10       16.30       20.45      2.64 o 
   5   5  10        3.16        3.15      1.94 o 
   6   5  10        1.82        1.30      2.09 o 
   7   5  10        1.00       -1.67      2.42 o 
  -7   6  10        0.17        0.92      4.61 o 
  -6   6  10        0.81        1.33      2.43 o 
  -5   6  10        5.27        9.99      2.76 o 
  -4   6  10        5.95        2.13      1.90 o 
  -3   6  10       31.75       26.10      2.45 o 
  -2   6  10      291.08      257.08      8.40 o 
  -1   6  10       39.97       37.62      2.92 o 
   0   6  10       15.17       17.12      1.72 o 
   1   6  10       40.56       34.80      2.16 o 
   2   6  10      292.58      259.24      8.39 o 
   3   6  10       31.95       33.08      2.89 o 
   4   6  10        6.16        2.18      1.71 o 
   5   6  10        5.47       12.82      2.52 o 
   6   6  10        0.79        5.28      3.23 o 
   7   6  10        0.18        0.96      3.51 o 
  -6   7  10        1.63        3.01      3.01 o 
  -5   7  10       23.61       23.77      3.67 o 
  -4   7  10       31.72       32.52      3.24 o 
  -3   7  10       72.06       72.92      4.36 o 
  -2   7  10       16.50       15.25      2.17 o 
  -1   7  10       43.14       37.38      2.86 o 
   0   7  10       64.78       51.40      3.07 o 
   1   7  10       45.72       31.20      2.57 o 
   2   7  10       16.24       12.78      1.73 o 
   3   7  10       70.08       66.42      4.19 o 
   4   7  10       31.62       32.40      3.28 o 
   5   7  10       23.95       24.85      4.91 o 
   6   7  10        1.63        4.94      2.54 o 
  -6   8  10        2.14       11.48      4.38 o 
  -5   8  10        0.59        1.84      2.37 o 
  -4   8  10        3.01        0.00      1.80 o 
  -3   8  10       36.29       26.98      3.45 o 
  -2   8  10       16.09       19.74      2.82 o 
  -1   8  10       32.33       27.70      2.75 o 
   0   8  10      156.93      167.08      6.58 o 
   1   8  10       32.76       31.92      2.71 o 
   2   8  10       15.84       18.73      2.08 o 
   3   8  10       36.55       32.82      3.20 o 
   4   8  10        2.96        0.72      1.80 o 
   5   8  10        0.63        1.63      2.35 o 
   6   8  10        2.06        1.37      2.54 o 
  -5   9  10       12.16       10.84      2.71 o 
  -4   9  10        3.15        2.68      2.50 o 
  -3   9  10       16.14       13.98      2.70 o 
  -2   9  10       21.08       15.74      2.70 o 
  -1   9  10       30.51       27.64      3.24 o 
   0   9  10        0.23        4.16      1.92 o 
   1   9  10       31.32       30.40      3.30 o 
   2   9  10       21.88       13.56      2.88 o 
   3   9  10       15.64       14.58      2.63 o 
   4   9  10        3.11        2.32      2.25 o 
   5   9  10       12.50       10.07      2.82 o 
  -5  10  10        1.63        3.89      2.71 o 
  -4  10  10        2.96        3.38      3.07 o 
  -3  10  10        2.76       -0.36      1.97 o 
  -2  10  10        7.74        5.35      2.60 o 
  -1  10  10       10.59        9.17      2.52 o 
   0  10  10       45.65       39.45      4.75 o 
   1  10  10       10.35       16.42      2.66 o 
   2  10  10        7.91        7.83      2.43 o 
   3  10  10        2.64        4.42      2.54 o 
   4  10  10        2.86        6.64      2.55 o 
   5  10  10        1.70        2.47      2.68 o 
  -4  11  10        3.74        0.97      4.85 o 
  -3  11  10        4.73        6.23      2.55 o 
  -2  11  10       22.51       16.95      3.18 o 
  -1  11  10        5.63        5.06      3.17 o 
   0  11  10       11.51       14.77      3.62 o 
   1  11  10        5.66        0.83      6.06 o 
   2  11  10       22.85       22.28      3.36 o 
   3  11  10        4.57        4.07      3.38 o 
   4  11  10        3.65        6.69      3.28 o 
  -3  12  10        0.70       -1.13      3.98 o 
  -2  12  10        7.49        4.36      2.78 o 
  -1  12  10        1.81        1.02      2.53 o 
   0  12  10        2.21        0.71      2.30 o 
   1  12  10        1.76       -0.59      2.38 o 
   2  12  10        7.40        6.46      3.40 o 
   3  12  10        0.77        4.88      3.75 o 
  -1  13  10        0.87        1.33      2.50 o 
   0  13  10        9.31        2.76      2.74 o 
   1  13  10        0.85        2.70      3.65 o 
   1   0  11      176.93      157.90      4.71 o 
   2   0  11       75.91       67.72      2.60 o 
   3   0  11        0.73       -0.14      1.72 o 
   4   0  11      354.80      316.07     11.19 o 
   5   0  11        0.08        0.52      2.76 o 
   6   0  11       11.97       13.55      3.10 o 
   7   0  11        8.56        6.60      2.50 o 
  -7   1  11        0.56        2.36      3.62 o 
  -6   1  11        7.17       10.30      2.89 o 
  -5   1  11       29.44       34.69      3.68 o 
  -4   1  11       79.00       63.56      4.03 o 
  -3   1  11      228.33      226.04      7.30 o 
  -2   1  11       54.52       45.24      2.77 o 
  -1   1  11       93.18       98.91      4.07 o 
   0   1  11       46.00       37.88      1.85 o 
   1   1  11       89.75       96.50      3.73 o 
   2   1  11       55.83       45.76      2.31 o 
   3   1  11      227.48      214.08      8.13 o 
   4   1  11       80.44       69.11      4.11 o 
   5   1  11       29.25       32.90      3.25 o 
   6   1  11        7.29        3.25      2.30 o 
   7   1  11        0.54       -0.22      2.17 o 
  -7   2  11        3.23        7.06      3.46 o 
  -6   2  11       12.58        7.68      2.89 o 
  -5   2  11        1.89        2.68      2.05 o 
  -4   2  11      181.03      176.39      6.37 o 
  -3   2  11       96.53       82.27      3.21 o 
  -2   2  11      200.26      191.46      5.77 o 
  -1   2  11      726.37      686.99     15.78 o 
   0   2  11      213.14      226.38      6.29 o 
   1   2  11      734.11      709.41     17.36 o 
   2   2  11      203.25      195.53      5.67 o 
   3   2  11       94.14       77.13      4.05 o 
   4   2  11      178.19      170.02      7.09 o 
   5   2  11        1.57        4.56      1.86 o 
   6   2  11       12.65        8.59      3.78 o 
   7   2  11        3.16        2.13      2.63 o 
  -7   3  11        0.98        0.25      3.53 o 
  -6   3  11       15.66       15.67      4.78 o 
  -5   3  11       15.84       12.67      3.35 o 
  -4   3  11       83.63       91.50      4.72 o 
  -3   3  11      120.61       97.26      3.64 o 
  -2   3  11       13.93       22.88      1.77 o 
  -1   3  11       33.83       30.12      2.31 o 
   0   3  11      212.00      229.81      5.89 o 
   1   3  11       34.84       29.36      1.76 o 
   2   3  11       14.09       23.22      2.19 o 
   3   3  11      119.02       96.15      7.10 o 
   4   3  11       85.05       88.69      5.80 o 
   5   3  11       16.14        9.10      2.66 o 
   6   3  11       16.02       20.45      3.20 o 
   7   3  11        0.93       -1.43      2.23 o 
  -7   4  11        0.33        2.27      3.47 o 
  -6   4  11        3.20        0.90      5.52 o 
  -5   4  11        6.22        5.02      2.04 o 
  -4   4  11        9.72       13.80      2.28 o 
  -3   4  11       48.21       48.49      2.87 o 
  -2   4  11      204.77      195.23      5.83 o 
  -1   4  11      837.55      762.89     19.04 o 
   0   4  11      175.31      156.82      4.80 o 
   1   4  11      850.27      788.61     19.35 o 
   2   4  11      202.99      182.31      6.71 o 
   3   4  11       44.47       42.48      3.07 o 
   4   4  11       10.06       13.15      2.64 o 
   5   4  11        5.98        5.60      3.82 o 
   6   4  11        3.24        1.38      2.04 o 
   7   4  11        0.30       -0.96      2.33 o 
  -7   5  11        1.07        8.19      4.88 o 
  -6   5  11       10.17       16.70      4.01 o 
  -5   5  11        3.45        7.81      2.56 o 
  -4   5  11       41.03       37.05      3.94 o 
  -3   5  11      123.58      111.38      4.59 o 
  -2   5  11       42.20       48.45      2.93 o 
  -1   5  11       68.77       66.22      3.30 o 
   0   5  11       41.66       42.79      2.33 o 
   1   5  11       71.05       64.28      2.56 o 
   2   5  11       42.41       46.83      2.79 o 
   3   5  11      124.27      108.24      5.05 o 
   4   5  11       41.41       37.27      3.25 o 
   5   5  11        3.50        3.28      2.85 o 
   6   5  11       10.17       18.22      4.16 o 
   7   5  11        1.08        2.08      2.47 o 
  -7   6  11        0.82        2.41      6.43 o 
  -6   6  11        0.15        5.89      2.54 o 
  -5   6  11        8.90       12.88      2.92 o 
  -4   6  11       24.90       23.89      2.72 o 
  -3   6  11       64.71       52.77      3.29 o 
  -2   6  11       44.23       44.76      3.03 o 
  -1   6  11      292.18      282.04      9.99 o 
   0   6  11       77.91       76.56      3.26 o 
   1   6  11      294.00      286.53      9.00 o 
   2   6  11       46.11       47.27      2.89 o 
   3   6  11       65.59       52.71      3.58 o 
   4   6  11       24.87       21.23      3.67 o 
   5   6  11        9.29        8.22      2.39 o 
   6   6  11        0.15       -0.75      2.16 o 
   7   6  11        0.79        0.86      3.77 o 
  -6   7  11        1.97        2.87      2.73 o 
  -5   7  11       10.25       10.11      2.81 o 
  -4   7  11       18.26       22.81      2.89 o 
  -3   7  11       33.75       24.21      2.84 o 
  -2   7  11        3.65        5.53      1.73 o 
  -1   7  11      121.35      125.34      5.18 o 
   0   7  11        4.44        5.66      1.57 o 
   1   7  11      121.59      120.07      4.97 o 
   2   7  11        3.02        1.60      1.50 o 
   3   7  11       34.34       34.74      4.02 o 
   4   7  11       17.84       18.29      2.81 o 
   5   7  11       10.22       10.21      2.52 o 
   6   7  11        1.96        4.68      2.50 o 
  -6   8  11        0.91        0.29      2.82 o 
  -5   8  11        3.87        5.03      2.83 o 
  -4   8  11        0.64       -0.65      1.88 o 
  -3   8  11       27.92       18.48      2.82 o 
  -2   8  11       33.75       34.32      3.43 o 
  -1   8  11       57.78       57.60      4.69 o 
   0   8  11       58.33       60.94      3.56 o 
   1   8  11       57.59       46.50      3.65 o 
   2   8  11       34.00       30.59      2.83 o 
   3   8  11       27.46       24.86      3.64 o 
   4   8  11        0.58       -1.73      1.73 o 
   5   8  11        3.87        3.17      2.14 o 
   6   8  11        0.90       -2.42      2.42 o 
  -5   9  11        0.55       -0.89      3.57 o 
  -4   9  11        8.46       11.67      2.63 o 
  -3   9  11        4.61        9.38      2.42 o 
  -2   9  11       17.29       18.08      4.31 o 
  -1   9  11       53.45       44.55      3.95 o 
   0   9  11       38.15       40.14      6.11 o 
   1   9  11       52.84       42.65      3.74 o 
   2   9  11       16.67       19.92      2.90 o 
   3   9  11        4.79        5.00      2.36 o 
   4   9  11        8.81       14.32      2.88 o 
   5   9  11        0.55        2.84      2.37 o 
  -5  10  11        2.00        2.88      3.03 o 
  -4  10  11        1.28        4.79      2.58 o 
  -3  10  11        1.48        2.49      2.29 o 
  -2  10  11        1.45        3.29      2.19 o 
  -1  10  11        1.11        1.48      2.11 o 
   0  10  11        3.43        1.66      1.97 o 
   1  10  11        1.07        3.00      2.34 o 
   2  10  11        1.42        5.36      2.65 o 
   3  10  11        1.57        0.39      2.30 o 
   4  10  11        1.31        2.43      2.79 o 
   5  10  11        2.03        6.71      2.91 o 
  -4  11  11        9.35        9.12      2.77 o 
  -3  11  11        0.91        1.66      2.49 o 
  -2  11  11        9.84       14.25      2.98 o 
  -1  11  11        3.24        4.24      2.27 o 
   0  11  11        3.12        4.89      2.35 o 
   1  11  11        3.25        7.95      3.01 o 
   2  11  11        9.74       14.20      3.09 o 
   3  11  11        1.05        4.23      3.49 o 
   4  11  11        9.23        8.94      4.13 o 
  -3  12  11       10.64       13.65      3.10 o 
  -2  12  11        3.84        0.99      3.01 o 
  -1  12  11        3.65        3.82      2.47 o 
   0  12  11        0.93       -0.96      2.28 o 
   1  12  11        3.54        6.65      6.84 o 
   2  12  11        4.07        5.70      3.66 o 
   3  12  11       10.85       19.07      7.08 o 
  -1  13  11        0.39       -1.48      2.95 o 
   0  13  11        0.08        2.21      2.69 o 
   1  13  11        0.37        2.49      4.20 o 
   0   0  12       47.56       29.33      4.27 o 
   1   0  12     1170.63     1139.60     27.77 o 
   2   0  12        4.20        2.01      1.13 o 
   3   0  12      378.50      361.46     12.80 o 
   4   0  12        2.08        6.74      1.99 o 
   5   0  12       15.04       19.22      2.74 o 
   6   0  12        9.65        7.33      2.74 o 
   7   0  12        1.90       -0.62      2.33 o 
  -7   1  12        0.25       -2.20      2.20 o 
  -6   1  12        6.43        9.77      3.03 o 
  -5   1  12        6.75       10.35      4.26 o 
  -4   1  12       42.59       55.79      3.85 o 
  -3   1  12       95.16       96.46      4.80 o 
  -2   1  12       68.36       76.55      4.10 o 
  -1   1  12      247.80      264.68      7.36 o 
   0   1  12       58.73       68.27      2.69 o 
   1   1  12      247.10      274.00      7.46 o 
   2   1  12       66.73       68.05      2.75 o 
   3   1  12       97.67       98.28      4.71 o 
   4   1  12       42.85       58.44      3.91 o 
   5   1  12        6.77        5.88      2.09 o 
   6   1  12        6.33       -1.19      1.94 o 
   7   1  12        0.24       -0.38      3.14 o 
  -7   2  12        2.12        2.72      3.25 o 
  -6   2  12        5.47        3.53      2.58 o 
  -5   2  12       23.66       31.28      3.82 o 
  -4   2  12       11.32        9.39      2.44 o 
  -3   2  12       44.53       44.38      2.86 o 
  -2   2  12       35.42       34.44      2.01 o 
  -1   2  12      258.68      232.91      7.49 o 
   0   2  12       30.40       39.58      2.14 o 
   1   2  12      268.55      257.47      7.41 o 
   2   2  12       36.83       26.56      1.78 o 
   3   2  12       43.85       38.75      3.00 o 
   4   2  12       12.56       11.68      2.14 o 
   5   2  12       23.96       25.29      3.05 o 
   6   2  12        5.33        4.79      2.20 o 
   7   2  12        2.09        2.11      2.43 o 
  -7   3  12        0.35       -0.47      3.00 o 
  -6   3  12        4.65        4.59      2.90 o 
  -5   3  12       31.05       41.25      4.24 o 
  -4   3  12       50.98       36.21      3.19 o 
  -3   3  12       40.20       32.19      2.17 o 
  -2   3  12      189.42      173.23      5.46 o 
  -1   3  12       86.99       84.41      3.10 o 
   0   3  12      149.94      140.90      4.43 o 
   1   3  12       88.99       88.14      3.25 o 
   2   3  12      190.48      174.80      5.34 o 
   3   3  12       43.85       32.73      4.25 o 
   4   3  12       49.84       33.23      3.04 o 
   5   3  12       31.19       42.64      3.64 o 
   6   3  12        4.52        5.78      2.34 o 
   7   3  12        0.33        1.58      2.48 o 
  -7   4  12        2.11        5.42      3.83 o 
  -6   4  12        0.82        5.64      3.34 o 
  -5   4  12       13.37       18.61      2.67 o 
  -4   4  12       49.40       52.10      3.77 o 
  -3   4  12       13.51       17.20      1.98 o 
  -2   4  12       32.36       35.80      2.26 o 
  -1   4  12       97.82       84.62      3.70 o 
   0   4  12        2.37        2.85      1.05 o 
   1   4  12       96.87       80.86      3.92 o 
   2   4  12       30.24       35.64      2.14 o 
   3   4  12       13.65       16.01      2.19 o 
   4   4  12       49.89       52.09      3.73 o 
   5   4  12       13.85       16.60      2.69 o 
   6   4  12        0.82       -1.96      2.28 o 
   7   4  12        2.12        5.86      2.54 o 
  -7   5  12        0.68       -3.41      3.48 o 
  -6   5  12        5.57        6.10      3.77 o 
  -5   5  12        9.38        7.69      2.47 o 
  -4   5  12       23.42       23.30      2.79 o 
  -3   5  12       52.48       59.68      3.34 o 
  -2   5  12      107.28       94.11      4.08 o 
  -1   5  12       46.33       41.71      2.73 o 
   0   5  12      436.57      396.23     10.53 o 
   1   5  12       46.98       42.33      2.65 o 
   2   5  12      103.36       83.86      3.89 o 
   3   5  12       52.01       57.05      3.66 o 
   4   5  12       22.52       22.00      2.71 o 
   5   5  12        9.26        7.35      2.20 o 
   6   5  12        5.54        5.72      2.47 o 
   7   5  12        0.66       -0.97      2.49 o 
  -6   6  12        0.35        3.54      2.54 o 
  -5   6  12        1.38        5.30      2.41 o 
  -4   6  12        6.34        5.24      2.23 o 
  -3   6  12        3.57        5.13      1.66 o 
  -2   6  12       15.26       13.67      2.48 o 
  -1   6  12      103.99       90.50      4.53 o 
   0   6  12       45.89       41.87      2.49 o 
   1   6  12      103.69       89.31      3.98 o 
   2   6  12       14.42       14.43      1.85 o 
   3   6  12        3.73        3.13      1.89 o 
   4   6  12        6.33        4.89      1.98 o 
   5   6  12        1.47       -1.81      1.81 o 
   6   6  12        0.35       -0.48      2.08 o 
  -6   7  12        1.08        2.95      2.64 o 
  -5   7  12        4.78        8.59      2.85 o 
  -4   7  12        9.05        4.41      1.99 o 
  -3   7  12       24.95       25.06      2.92 o 
  -2   7  12        1.26        0.13      1.41 o 
  -1   7  12        8.96       11.09      2.07 o 
   0   7  12      169.13      148.08      5.51 o 
   1   7  12        9.13        5.28      1.55 o 
   2   7  12        1.41        0.89      1.67 o 
   3   7  12       24.16       18.36      2.69 o 
   4   7  12        8.88        1.83      2.89 o 
   5   7  12        4.98        2.95      2.16 o 
   6   7  12        1.15       -1.69      3.35 o 
  -6   8  12        0.22        0.41      4.37 o 
  -5   8  12        6.22        9.95      3.61 o 
  -4   8  12       17.35       17.85      2.77 o 
  -3   8  12        1.94        1.61      1.83 o 
  -2   8  12       18.92       15.33      2.63 o 
  -1   8  12       45.86       36.27      2.99 o 
   0   8  12      129.28      117.01      6.95 o 
   1   8  12       46.22       35.78      3.24 o 
   2   8  12       17.89       16.58      2.75 o 
   3   8  12        2.23        0.73      2.10 o 
   4   8  12       17.73       17.70      4.96 o 
   5   8  12        6.04        7.50      2.83 o 
   6   8  12        0.21       -2.36      2.36 o 
  -5   9  12        2.40        7.43      3.20 o 
  -4   9  12        0.43       -1.46      2.01 o 
  -3   9  12       13.11       10.42      2.53 o 
  -2   9  12       10.82        9.65      2.54 o 
  -1   9  12       30.61       27.10      4.00 o 
   0   9  12        2.86        2.30      1.84 o 
   1   9  12       31.48       33.78      3.58 o 
   2   9  12       11.13       19.23      2.77 o 
   3   9  12       12.87       16.19      7.26 o 
   4   9  12        0.49        0.33      4.26 o 
   5   9  12        2.53        1.50      2.78 o 
  -4  10  12        1.52        4.39      3.55 o 
  -3  10  12        0.08       -0.32      2.10 o 
  -2  10  12        0.03        3.39      2.26 o 
  -1  10  12        2.71        5.35      2.28 o 
   0  10  12       16.80        8.84      3.31 o 
   1  10  12        2.55        4.42      2.50 o 
   2  10  12        0.05       -1.01      2.05 o 
   3  10  12        0.12       -1.37      2.82 o 
   4  10  12        1.52       -2.63      3.20 o 
  -4  11  12        1.58        4.73      2.73 o 
  -3  11  12        3.63       -0.65      2.32 o 
  -2  11  12       12.14        5.68      2.76 o 
  -1  11  12        4.81        1.98      2.23 o 
   0  11  12        8.86        9.04      4.11 o 
   1  11  12        4.86        2.37      3.63 o 
   2  11  12       12.57        4.92      2.51 o 
   3  11  12        3.60        4.59      3.54 o 
   4  11  12        1.60        1.58      4.47 o 
  -2  12  12        3.96        0.17      2.36 o 
  -1  12  12        0.61        1.80      2.56 o 
   0  12  12       10.35        8.79      2.78 o 
   1  12  12        0.66        3.86      3.91 o 
   2  12  12        3.78       -3.62      5.18 o 
   1   0  13        2.17        3.60      1.24 o 
   2   0  13        0.91        0.44      1.30 o 
   3   0  13       61.80       61.83      3.89 o 
   4   0  13       18.30       17.44      2.61 o 
   5   0  13        1.71       -1.62      1.92 o 
   6   0  13        0.02       -1.36      2.90 o 
   7   0  13        5.17        5.52      2.89 o 
  -7   1  13        1.18       -3.05      4.79 o 
  -6   1  13        4.31        0.01      4.42 o 
  -5   1  13       20.64       25.76      3.48 o 
  -4   1  13       27.11       23.24      2.79 o 
  -3   1  13      103.63      107.64      5.25 o 
  -2   1  13       40.15       38.49      2.59 o 
  -1   1  13      106.04       91.99      3.67 o 
   0   1  13      145.20      132.74      4.30 o 
   1   1  13      101.15       87.46      3.32 o 
   2   1  13       39.95       37.82      2.46 o 
   3   1  13      105.43      111.63      7.08 o 
   4   1  13       27.64       21.95      2.94 o 
   5   1  13       20.39       29.37      7.16 o 
   6   1  13        4.34        7.08      2.56 o 
   7   1  13        1.22        3.35      2.57 o 
  -7   2  13        1.38        3.19      3.66 o 
  -6   2  13        9.08       11.50      3.26 o 
  -5   2  13        5.56        4.20      2.44 o 
  -4   2  13       38.92       38.30      6.02 o 
  -3   2  13       37.14       36.44      2.74 o 
  -2   2  13       21.11       21.17      2.44 o 
  -1   2  13      233.15      226.50      7.28 o 
   0   2  13      458.88      430.31     11.28 o 
   1   2  13      232.11      238.04     10.86 o 
   2   2  13       20.61       19.85      1.82 o 
   3   2  13       38.10       32.32      3.01 o 
   4   2  13       37.87       33.30      5.04 o 
   5   2  13        5.42        4.72      1.97 o 
   6   2  13        8.96       12.22      2.80 o 
   7   2  13        1.41       -1.15      2.30 o 
  -7   3  13        0.69        9.22      3.71 o 
  -6   3  13        3.73        9.61      3.43 o 
  -5   3  13       11.63        6.62      4.26 o 
  -4   3  13        2.44        5.04      2.35 o 
  -3   3  13       72.29       73.59      4.38 o 
  -2   3  13       18.60       15.58      1.68 o 
  -1   3  13      324.25      298.87      9.13 o 
   0   3  13      247.13      223.75      7.17 o 
   1   3  13      319.27      295.49      8.20 o 
   2   3  13       18.73       17.26      1.61 o 
   3   3  13       74.55       78.67      4.25 o 
   4   3  13        2.52       -0.17      2.40 o 
   5   3  13       11.68        8.57      2.20 o 
   6   3  13        3.82        7.70      2.47 o 
   7   3  13        0.69        0.74      2.32 o 
  -7   4  13        1.16        1.02      3.70 o 
  -6   4  13        8.12        5.95      3.24 o 
  -5   4  13       11.37       12.00      3.02 o 
  -4   4  13        2.29        4.39      1.88 o 
  -3   4  13       36.75       39.82      2.75 o 
  -2   4  13        6.26       11.12      1.55 o 
  -1   4  13      137.58      126.25      4.86 o 
   0   4  13        5.06        5.64      1.58 o 
   1   4  13      136.55      124.73      4.23 o 
   2   4  13        6.43        6.86      1.34 o 
   3   4  13       37.06       42.53      4.06 o 
   4   4  13        2.04        3.58      1.79 o 
   5   4  13       11.34        7.29      2.25 o 
   6   4  13        7.84        8.87      3.60 o 
   7   4  13        1.17        3.21      2.56 o 
  -6   5  13        1.33        3.97      3.38 o 
  -5   5  13        0.65        4.86      2.45 o 
  -4   5  13        3.62        1.26      1.70 o 
  -3   5  13       82.57       82.86      6.43 o 
  -2   5  13       63.35       52.42      3.14 o 
  -1   5  13       16.98       15.96      2.05 o 
   0   5  13       30.66       25.04      2.02 o 
   1   5  13       18.55       21.49      2.98 o 
   2   5  13       63.16       55.35      2.75 o 
   3   5  13       82.46       81.36      4.38 o 
   4   5  13        3.85        2.72      1.79 o 
   5   5  13        0.74       -1.37      1.73 o 
   6   5  13        1.34        9.47      2.56 o 
  -6   6  13        0.27       -2.07      3.02 o 
  -5   6  13        8.25       14.80      3.21 o 
  -4   6  13       10.70       19.92      3.18 o 
  -3   6  13        8.81        6.20      1.81 o 
  -2   6  13       17.67       21.68      2.33 o 
  -1   6  13       99.96       96.16      4.77 o 
   0   6  13      241.44      203.55      6.30 o 
   1   6  13       99.03       94.14      3.80 o 
   2   6  13       18.42       24.74      3.37 o 
   3   6  13        8.28        6.07      2.17 o 
   4   6  13       10.76        7.66      2.20 o 
   5   6  13        8.11        8.89      3.33 o 
   6   6  13        0.27       -2.01      2.01 o 
  -6   7  13        0.40        2.32      3.21 o 
  -5   7  13        3.19        1.32      2.69 o 
  -4   7  13        0.83        1.78      2.17 o 
  -3   7  13        9.06        4.10      2.05 o 
  -2   7  13       37.35       33.50      2.87 o 
  -1   7  13        0.68        2.01      1.54 o 
   0   7  13        0.13        0.29      1.53 o 
   1   7  13        0.64        0.83      1.49 o 
   2   7  13       35.09       30.91      3.16 o 
   3   7  13        8.85        3.00      3.60 o 
   4   7  13        1.00        1.81      1.83 o 
   5   7  13        3.20        4.22      2.12 o 
   6   7  13        0.40       -1.32      2.19 o 
  -5   8  13        1.62        7.33      2.88 o 
  -4   8  13       10.05       14.23      4.29 o 
  -3   8  13        7.88       13.98      2.57 o 
  -2   8  13       20.49       15.09      2.71 o 
  -1   8  13       50.32       49.23      3.45 o 
   0   8  13      146.21      143.28      6.46 o 
   1   8  13       49.32       49.08      4.84 o 
   2   8  13       20.56       20.42      6.29 o 
   3   8  13        7.64       12.26      2.77 o 
   4   8  13       10.17       14.55      2.85 o 
   5   8  13        1.55        2.65      2.67 o 
  -5   9  13        5.18        5.39      3.08 o 
  -4   9  13        1.36        2.59      3.02 o 
  -3   9  13        0.73        0.87      1.95 o 
  -2   9  13       14.84       16.95      2.72 o 
  -1   9  13        2.39        2.23      1.97 o 
   0   9  13        2.64        1.83      2.08 o 
   1   9  13        2.48        1.87      1.63 o 
   2   9  13       14.41       12.11      4.89 o 
   3   9  13        0.81        0.81      2.34 o 
   4   9  13        1.46        1.04      2.38 o 
   5   9  13        5.15        9.99      3.18 o 
  -4  10  13        1.15        2.47      2.22 o 
  -3  10  13        2.12       -0.94      2.08 o 
  -2  10  13       16.96       15.65      2.93 o 
  -1  10  13        1.26        2.21      2.25 o 
   0  10  13       19.84        5.67      3.46 o 
   1  10  13        1.30        0.09      1.97 o 
   2  10  13       17.36       14.12      2.87 o 
   3  10  13        2.00        2.10      3.00 o 
   4  10  13        1.22       -3.08      3.55 o 
  -3  11  13        1.04       -1.16      2.33 o 
  -2  11  13        2.54        6.48      2.68 o 
  -1  11  13        1.90       -0.12      2.07 o 
   0  11  13        4.16        4.09      2.98 o 
   1  11  13        1.85       -1.48      2.40 o 
   2  11  13        2.41        3.33      2.52 o 
   3  11  13        1.03        2.99      6.33 o 
  -2  12  13        1.82       -0.42      2.76 o 
  -1  12  13        2.28        2.87      2.49 o 
   0  12  13        1.09        2.76      2.22 o 
   1  12  13        2.33        8.61      2.96 o 
   2  12  13        1.93       -2.69      2.69 o 
   0   0  14        0.50        0.18      1.38 o 
   1   0  14        1.76        1.88      1.05 o 
   2   0  14        6.81        4.74      1.71 o 
   3   0  14       77.31       75.28      4.46 o 
   4   0  14        5.28        4.41      2.03 o 
   5   0  14        2.37        2.39      2.12 o 
   6   0  14       25.13       37.72      4.57 o 
   7   0  14        1.69       -2.77      2.77 o 
  -7   1  14        0.02       -4.10      4.10 o 
  -6   1  14        0.65       -2.89      2.89 o 
  -5   1  14        0.06        0.25      2.64 o 
  -4   1  14       20.26       21.95      2.93 o 
  -3   1  14      227.69      243.45      9.29 o 
  -2   1  14       82.47       95.65      4.79 o 
  -1   1  14      233.63      222.89      7.19 o 
   0   1  14       59.86       57.67      2.61 o 
   1   1  14      232.20      221.49      7.29 o 
   2   1  14       80.29       93.77      4.09 o 
   3   1  14      227.71      240.33      9.22 o 
   4   1  14       19.71       19.67      2.74 o 
   5   1  14        0.02        1.20      2.07 o 
   6   1  14        0.63       -1.44      2.63 o 
   7   1  14        0.02       -2.51      2.51 o 
  -7   2  14        0.11       -2.96      2.96 o 
  -6   2  14       17.27       29.20      4.22 o 
  -5   2  14        8.13        7.76      2.91 o 
  -4   2  14        1.46        3.57      2.28 o 
  -3   2  14       54.59       86.05      4.66 o 
  -2   2  14       18.96       19.54      2.18 o 
  -1   2  14       60.68       67.79      3.96 o 
   0   2  14        9.78       11.55      2.13 o 
   1   2  14       59.76       65.69      2.90 o 
   2   2  14       18.76       14.51      1.58 o 
   3   2  14       53.57       70.25      6.57 o 
   4   2  14        1.59        2.87      1.81 o 
   5   2  14        8.12        7.33      2.34 o 
   6   2  14       17.32       22.11      3.24 o 
   7   2  14        0.12        0.90      2.61 o 
  -7   3  14        2.14       12.56      4.22 o 
  -6   3  14        5.62       12.09      3.76 o 
  -5   3  14        3.82        0.95      2.47 o 
  -4   3  14        9.59       10.60      3.15 o 
  -3   3  14       78.60       82.43      5.07 o 
  -2   3  14      166.85      150.66      5.11 o 
  -1   3  14       61.24       59.46      3.79 o 
   0   3  14        0.75       -0.18      1.05 o 
   1   3  14       59.50       63.14      2.81 o 
   2   3  14      166.69      155.16      5.00 o 
   3   3  14       76.81       81.69      4.40 o 
   4   3  14        8.82        5.71      2.09 o 
   5   3  14        3.78        3.21      2.31 o 
   6   3  14        5.72        1.14      2.58 o 
   7   3  14        2.06        3.41      2.72 o 
  -6   4  14        1.42       -0.84      8.31 o 
  -5   4  14        2.36        3.00      2.64 o 
  -4   4  14        1.57        3.39      1.85 o 
  -3   4  14        8.85        6.79      2.09 o 
  -2   4  14       20.50       19.89      1.97 o 
  -1   4  14      109.54      101.82      4.37 o 
   0   4  14       44.27       31.84      2.53 o 
   1   4  14      109.09      107.70      4.71 o 
   2   4  14       22.04       18.10      2.78 o 
   3   4  14        8.26        4.60      1.78 o 
   4   4  14        1.82        3.49      1.86 o 
   5   4  14        2.32        2.91      1.99 o 
   6   4  14        1.51        4.57      2.40 o 
  -6   5  14        4.38        6.75      5.07 o 
  -5   5  14        3.98        0.81      2.94 o 
  -4   5  14        4.16        3.63      1.96 o 
  -3   5  14       19.73       12.50      1.96 o 
  -2   5  14       50.39       49.65      3.11 o 
  -1   5  14        3.06        3.11      1.49 o 
   0   5  14       95.49       91.25      5.06 o 
   1   5  14        2.71        0.39      1.56 o 
   2   5  14       50.33       49.37      3.01 o 
   3   5  14       19.78       16.43      2.38 o 
   4   5  14        3.83       -1.46      2.61 o 
   5   5  14        3.93       -0.43      1.99 o 
   6   5  14        4.45        3.37      2.30 o 
  -6   6  14        0.58        2.39      6.19 o 
  -5   6  14        1.45        4.67      2.69 o 
  -4   6  14        1.93        6.86      2.62 o 
  -3   6  14        1.27        1.38      1.54 o 
  -2   6  14       48.92       49.33      3.30 o 
  -1   6  14       18.24       17.15      2.35 o 
   0   6  14       52.55       52.76      3.40 o 
   1   6  14       18.49       17.82      2.19 o 
   2   6  14       49.75       56.00      3.31 o 
   3   6  14        1.38        0.64      1.68 o 
   4   6  14        2.04       -0.05      1.74 o 
   5   6  14        1.47        0.91      2.02 o 
   6   6  14        0.60        1.11      2.29 o 
  -6   7  14        1.22        4.61      6.53 o 
  -5   7  14        0.75        4.57      2.64 o 
  -4   7  14        0.27        0.96      2.20 o 
  -3   7  14        3.17        3.02      2.00 o 
  -2   7  14        8.42        7.79      1.79 o 
  -1   7  14       16.58       14.79      2.15 o 
   0   7  14        8.79        8.63      2.13 o 
   1   7  14       16.48       14.40      2.70 o 
   2   7  14        8.65        5.09      1.73 o 
   3   7  14        3.17        1.84      1.91 o 
   4   7  14        0.25        0.26      1.86 o 
   5   7  14        0.73       -0.50      2.01 o 
   6   7  14        1.23        2.59      3.60 o 
  -5   8  14        7.66       11.72      3.39 o 
  -4   8  14        1.47        3.70      2.68 o 
  -3   8  14        1.14        0.45      1.85 o 
  -2   8  14        5.72        6.94      2.00 o 
  -1   8  14       14.38       13.09      2.16 o 
   0   8  14       13.38        9.33      2.39 o 
   1   8  14       13.77       13.39      2.59 o 
   2   8  14        5.65        2.47      1.64 o 
   3   8  14        1.22       -0.80      2.51 o 
   4   8  14        1.50        1.11      2.51 o 
   5   8  14        7.55       10.92      2.89 o 
  -5   9  14        2.25        2.18      3.07 o 
  -4   9  14        0.38        6.61      3.26 o 
  -3   9  14        1.64        3.74      2.18 o 
  -2   9  14        0.29        2.30      2.07 o 
  -1   9  14        2.88        2.41      3.10 o 
   0   9  14       20.77       14.92      2.66 o 
   1   9  14        2.85        6.66      2.07 o 
   2   9  14        0.34        0.57      2.41 o 
   3   9  14        1.81        0.18      2.41 o 
   4   9  14        0.33        0.87      2.36 o 
   5   9  14        2.26       -3.12      5.76 o 
  -4  10  14        0.91       -0.90      2.66 o 
  -3  10  14        1.25        5.39      2.47 o 
  -2  10  14        4.70        6.16      2.39 o 
  -1  10  14        6.46        6.40      2.41 o 
   0  10  14        4.34        2.17      2.33 o 
   1  10  14        6.26        7.02      2.25 o 
   2  10  14        4.48        9.93      3.18 o 
   3  10  14        1.14        5.57      5.38 o 
   4  10  14        0.87       -2.54      2.54 o 
  -3  11  14        5.26        4.24      2.70 o 
  -2  11  14        1.70        4.44      2.49 o 
  -1  11  14        5.83        8.43      3.35 o 
   0  11  14        2.77        3.53      2.17 o 
   1  11  14        5.65        6.12      2.29 o 
   2  11  14        1.73        5.22      3.22 o 
   3  11  14        5.18        4.64      3.85 o 
  -1  12  14        2.42        1.67      2.48 o 
   0  12  14       17.83       16.33      5.71 o 
   1  12  14        2.41        5.52      5.23 o 
   1   0  15        9.64       10.32      1.73 o 
   2   0  15      104.25      113.72      6.17 o 
   3   0  15        1.22        3.05      2.36 o 
   4   0  15       33.64       35.26      3.55 o 
   5   0  15        4.53        8.84      2.50 o 
   6   0  15        5.38        3.81      2.86 o 
   7   0  15        0.28       -3.40      3.40 o 
  -7   1  15        1.70        0.66      3.10 o 
  -6   1  15        1.48        2.30      2.64 o 
  -5   1  15        1.27       -0.56      2.35 o 
  -4   1  15        6.08        5.64      2.15 o 
  -3   1  15       10.95       15.78      2.57 o 
  -2   1  15        5.35        4.76      2.16 o 
  -1   1  15       30.63       35.37      3.06 o 
   0   1  15        3.16        5.27      1.41 o 
   1   1  15       30.10       34.30      2.17 o 
   2   1  15        5.47        4.28      1.81 o 
   3   1  15       10.26       16.39      2.54 o 
   4   1  15        6.15        5.06      2.08 o 
   5   1  15        1.21        0.83      2.11 o 
   6   1  15        1.50        2.82      2.63 o 
   7   1  15        1.73       -0.20      2.82 o 
  -7   2  15        0.51       -2.83      3.64 o 
  -6   2  15        3.79        0.40      3.79 o 
  -5   2  15        1.85        0.52      2.64 o 
  -4   2  15       16.10       19.31      3.36 o 
  -3   2  15        6.99        5.96      2.15 o 
  -2   2  15       58.35       72.34      4.26 o 
  -1   2  15        3.79        0.65      1.56 o 
   0   2  15        7.50       13.40      1.73 o 
   1   2  15        3.73        2.70      1.15 o 
   2   2  15       56.14       66.38      3.57 o 
   3   2  15        6.68        4.99      1.96 o 
   4   2  15       16.63       20.78      2.82 o 
   5   2  15        1.87        0.06      2.17 o 
   6   2  15        3.71        2.15      2.39 o 
   7   2  15        0.54       -2.82      2.82 o 
  -6   3  15        0.22        0.92      2.83 o 
  -5   3  15       10.37       11.72      3.13 o 
  -4   3  15        7.94       11.34      2.81 o 
  -3   3  15       19.53       14.14      2.87 o 
  -2   3  15        3.20        4.27      1.62 o 
  -1   3  15       60.99       63.98      4.06 o 
   0   3  15       61.37       39.72      2.58 o 
   1   3  15       62.54       62.01      3.28 o 
   2   3  15        2.90        3.78      2.12 o 
   3   3  15       19.50       17.74      2.49 o 
   4   3  15        8.12        9.88      2.24 o 
   5   3  15       10.59       11.94      2.49 o 
   6   3  15        0.23        0.20      2.07 o 
  -6   4  15        1.19        2.98      3.51 o 
  -5   4  15        2.80       -0.10      2.91 o 
  -4   4  15        2.12        5.10      2.36 o 
  -3   4  15       24.90       22.12      2.84 o 
  -2   4  15        3.97        4.66      1.46 o 
  -1   4  15       70.58       59.88      3.37 o 
   0   4  15       25.42       29.48      3.02 o 
   1   4  15       70.63       57.77      3.24 o 
   2   4  15        3.87        3.39      1.45 o 
   3   4  15       24.12       22.33      2.74 o 
   4   4  15        1.92        1.83      1.88 o 
   5   4  15        2.89        3.29      2.16 o 
   6   4  15        1.12        0.94      2.33 o 
  -6   5  15        1.42        6.79      3.80 o 
  -5   5  15       15.40       20.33      4.48 o 
  -4   5  15        5.00        7.51      4.14 o 
  -3   5  15       28.81       30.10      3.31 o 
  -2   5  15       28.74       30.91      2.70 o 
  -1   5  15       10.32       12.38      2.72 o 
   0   5  15       73.89       81.72      4.83 o 
   1   5  15       10.63       11.87      1.88 o 
   2   5  15       27.90       33.89      2.65 o 
   3   5  15       28.33       28.25      3.95 o 
   4   5  15        5.12        5.49      2.05 o 
   5   5  15       15.77       18.24      4.87 o 
   6   5  15        1.40        5.30      3.00 o 
  -6   6  15        0.49       -0.74      3.82 o 
  -5   6  15        1.97       -1.50      3.23 o 
  -4   6  15       16.49       20.26      3.45 o 
  -3   6  15        4.85        4.39      1.66 o 
  -2   6  15       17.87       21.23      2.51 o 
  -1   6  15       48.24       49.86      3.55 o 
   0   6  15      116.73      113.57      6.83 o 
   1   6  15       47.41       46.89      3.15 o 
   2   6  15       18.91       16.03      2.14 o 
   3   6  15        4.46        3.55      2.04 o 
   4   6  15       16.56        9.36      2.41 o 
   5   6  15        1.99        6.15      2.46 o 
   6   6  15        0.51       -2.07      2.24 o 
  -5   7  15        5.44        5.91      2.99 o 
  -4   7  15        1.67        4.10      2.53 o 
  -3   7  15        1.81        1.80      2.67 o 
  -2   7  15       18.24       18.91      2.39 o 
  -1   7  15        8.41        6.67      2.19 o 
   0   7  15        0.98       -1.50      1.50 o 
   1   7  15        8.78        7.11      1.78 o 
   2   7  15       18.45       18.48      3.28 o 
   3   7  15        1.56       -2.66      3.33 o 
   4   7  15        1.63        1.47      2.22 o 
   5   7  15        5.63        9.09      2.58 o 
  -5   8  15        0.25        0.69      4.14 o 
  -4   8  15       12.41       17.16      4.13 o 
  -3   8  15        1.24        1.12      1.95 o 
  -2   8  15       18.77       21.73      4.15 o 
  -1   8  15        6.02        6.25      2.74 o 
   0   8  15       58.03       60.73      4.26 o 
   1   8  15        6.17        4.47      1.66 o 
   2   8  15       19.35       19.61      2.53 o 
   3   8  15        1.26       -0.27      2.64 o 
   4   8  15       12.38       13.11      5.39 o 
   5   8  15        0.24       -2.61      3.42 o 
  -4   9  15        4.15        3.90      5.51 o 
  -3   9  15        0.47       -1.92      1.92 o 
  -2   9  15        1.49       -0.27      1.98 o 
  -1   9  15        3.43        0.83      1.72 o 
   0   9  15       42.22       37.41      3.55 o 
   1   9  15        3.44        5.18      2.02 o 
   2   9  15        1.51        4.55      2.02 o 
   3   9  15        0.51        3.49      2.59 o 
   4   9  15        4.18        3.59      2.70 o 
  -3  10  15        4.44        3.11      2.33 o 
  -2  10  15        8.07        7.62      2.56 o 
  -1  10  15        2.72        5.33      3.30 o 
   0  10  15        1.29        2.67      2.52 o 
   1  10  15        2.77        1.32      2.35 o 
   2  10  15        8.33        4.99      3.69 o 
   3  10  15        4.36        9.14      3.59 o 
  -2  11  15        1.09        2.91      3.63 o 
  -1  11  15        8.85        4.95      2.63 o 
   0  11  15       10.77       13.43      2.86 o 
   1  11  15        8.67        7.77      2.32 o 
   2  11  15        0.97        1.87      2.51 o 
   0   0  16       97.50       96.65      5.37 o 
   1   0  16      133.31      165.92      7.09 o 
   2   0  16       15.68       16.62      3.57 o 
   3   0  16        1.75        5.25      2.07 o 
   4   0  16        8.27       15.70      3.18 o 
   5   0  16        3.67        4.35      2.77 o 
   6   0  16        5.68       10.83      3.48 o 
  -6   1  16        0.41       -1.64      2.90 o 
  -5   1  16        1.60        6.41      2.87 o 
  -4   1  16        2.60        0.56      2.06 o 
  -3   1  16       13.63       14.76      2.58 o 
  -2   1  16       57.49       66.92      4.31 o 
  -1   1  16        5.44        6.30      2.87 o 
   0   1  16       26.91       25.08      2.26 o 
   1   1  16        5.73        8.69      1.82 o 
   2   1  16       57.70       58.10      4.10 o 
   3   1  16       13.73       17.28      2.65 o 
   4   1  16        2.51        6.08      2.87 o 
   5   1  16        1.70        3.53      2.26 o 
   6   1  16        0.40       -0.63      2.52 o 
  -6   2  16        3.10        4.45      3.20 o 
  -5   2  16        3.72        6.49      2.94 o 
  -4   2  16       19.52       26.88      3.81 o 
  -3   2  16       11.33       10.06      2.49 o 
  -2   2  16        6.99        5.53      2.17 o 
  -1   2  16       42.71       47.17      3.60 o 
   0   2  16       18.18       28.63      2.39 o 
   1   2  16       41.77       45.88      2.90 o 
   2   2  16        6.87        2.63      2.05 o 
   3   2  16       11.95        5.43      2.05 o 
   4   2  16       19.87       28.68      4.67 o 
   5   2  16        3.80        6.41      2.50 o 
   6   2  16        3.08       -0.77      2.26 o 
  -6   3  16        0.36       -2.49      2.49 o 
  -5   3  16        3.84        8.21      3.05 o 
  -4   3  16       13.37        6.57      3.90 o 
  -3   3  16        3.31        5.25      3.09 o 
  -2   3  16       37.68       43.44      5.13 o 
  -1   3  16        8.68       10.83      2.19 o 
   0   3  16       12.04       14.85      1.94 o 
   1   3  16        8.68        8.11      2.53 o 
   2   3  16       37.72       41.99      4.16 o 
   3   3  16        3.01        2.47      1.87 o 
   4   3  16       13.30       12.80      2.75 o 
   5   3  16        3.91        7.62      2.50 o 
   6   3  16        0.37       -2.13      2.13 o 
  -6   4  16        0.68       -2.92      2.92 o 
  -5   4  16        0.68        3.80      3.08 o 
  -4   4  16       12.76       22.52      4.13 o 
  -3   4  16       11.29        8.97      2.74 o 
  -2   4  16       13.00       12.25      1.87 o 
  -1   4  16        7.31        9.80      2.31 o 
   0   4  16       53.44       68.84      4.44 o 
   1   4  16        7.42        7.15      2.14 o 
   2   4  16       14.33       14.22      1.99 o 
   3   4  16       11.46        7.06      2.08 o 
   4   4  16       12.90       11.06      2.33 o 
   5   4  16        0.69        1.95      2.10 o 
   6   4  16        0.71       -2.06      2.06 o 
  -6   5  16        3.57        6.39      4.75 o 
  -5   5  16        0.61        1.49      3.47 o 
  -4   5  16       15.28       20.92      6.69 o 
  -3   5  16        3.20        0.98      1.93 o 
  -2   5  16       25.39       19.60      2.51 o 
  -1   5  16       25.09       25.28      2.70 o 
   0   5  16      145.14      154.81      7.04 o 
   1   5  16       25.18       29.91      2.54 o 
   2   5  16       24.01       21.40      2.34 o 
   3   5  16        3.21        3.73      2.29 o 
   4   5  16       15.48       13.70      2.63 o 
   5   5  16        0.60       -1.94      1.94 o 
   6   5  16        3.56        4.15      2.66 o 
  -5   6  16        0.12       -3.10      3.10 o 
  -4   6  16        0.87        1.70      2.39 o 
  -3   6  16        2.17        2.86      2.02 o 
  -2   6  16        4.90        6.38      2.36 o 
  -1   6  16       32.82       29.92      2.98 o 
   0   6  16       10.76       25.51      3.19 o 
   1   6  16       32.78       31.55      2.68 o 
   2   6  16        5.05        7.13      2.33 o 
   3   6  16        2.14        2.57      2.03 o 
   4   6  16        0.90       -2.57      3.53 o 
   5   6  16        0.12       -1.99      1.99 o 
  -5   7  16        2.80        1.58      3.84 o 
  -4   7  16        1.09        2.47      2.62 o 
  -3   7  16       16.96       10.68      3.10 o 
  -2   7  16        4.50        6.56      1.85 o 
  -1   7  16        6.16        7.68      1.91 o 
   0   7  16       23.68       20.85      4.13 o 
   1   7  16        6.02        6.30      1.75 o 
   2   7  16        4.72        5.09      1.70 o 
   3   7  16       17.23       19.17      3.52 o 
   4   7  16        1.16       -2.55      2.55 o 
   5   7  16        2.81       -0.10      2.56 o 
  -5   8  16        0.26       -0.52      4.33 o 
  -4   8  16        2.38        5.20      2.87 o 
  -3   8  16        2.31        0.35      1.94 o 
  -2   8  16       16.01       17.68      2.51 o 
  -1   8  16        0.39        1.77      1.65 o 
   0   8  16        0.03        2.98      1.80 o 
   1   8  16        0.46        2.47      2.29 o 
   2   8  16       16.15       12.47      2.18 o 
   3   8  16        2.35        3.38      1.84 o 
   4   8  16        2.39        6.69      2.83 o 
   5   8  16        0.26       -0.76      2.75 o 
  -4   9  16        1.62        2.68      2.99 o 
  -3   9  16       13.59       13.61      2.73 o 
  -2   9  16        2.14       -0.32      1.91 o 
  -1   9  16       12.51       14.27      2.42 o 
   0   9  16       12.96       11.44      2.56 o 
   1   9  16       12.56       17.96      3.36 o 
   2   9  16        2.11        2.91      1.89 o 
   3   9  16       14.01       14.17      3.46 o 
   4   9  16        1.64        4.77      2.82 o 
  -3  10  16        0.23       -1.26      2.22 o 
  -2  10  16       15.19       15.79      3.11 o 
  -1  10  16        7.94        6.72      2.49 o 
   0  10  16        6.73       12.48      2.62 o 
   1  10  16        7.96        4.53      2.59 o 
   2  10  16       15.07       14.56      4.39 o 
   3  10  16        0.25        1.87      2.48 o 
  -2  11  16        4.42       12.28      3.17 o 
  -1  11  16        3.15        2.18      2.31 o 
   0  11  16        9.43        8.50      2.58 o 
   1  11  16        3.20        2.50      2.95 o 
   2  11  16        4.36       -1.40      2.25 o 
   1   0  17       51.46       60.22      4.22 o 
   2   0  17       52.94       52.40      4.01 o 
   3   0  17        0.85        1.15      1.84 o 
   4   0  17        8.30       13.93      4.39 o 
   5   0  17        1.76        2.66      4.02 o 
   6   0  17        3.78        7.34      4.89 o 
  -6   1  17        2.55        5.12      3.08 o 
  -5   1  17        0.57        2.15      2.72 o 
  -4   1  17        0.43       -0.96      2.05 o 
  -3   1  17        0.25       -1.18      1.92 o 
  -2   1  17       37.29       40.70      4.18 o 
  -1   1  17       43.76       63.02      4.26 o 
   0   1  17        4.60        3.18      1.54 o 
   1   1  17       44.12       56.55      9.77 o 
   2   1  17       37.76       43.89      4.67 o 
   3   1  17        0.21        1.70      1.91 o 
   4   1  17        0.32       -0.39      1.98 o 
   5   1  17        0.56        0.64      2.26 o 
   6   1  17        2.54       -2.41      2.41 o 
  -6   2  17        0.35       -2.66      2.66 o 
  -5   2  17        0.91       -1.41      4.49 o 
  -4   2  17        4.74        4.68      3.92 o 
  -3   2  17       12.33        7.75      3.29 o 
  -2   2  17       39.21       39.39      3.72 o 
  -1   2  17       61.51       80.45      4.72 o 
   0   2  17        8.12       10.42      2.61 o 
   1   2  17       59.89       69.74      3.73 o 
   2   2  17       38.79       42.47      5.12 o 
   3   2  17       12.22       17.50      4.11 o 
   4   2  17        4.58        5.17      2.98 o 
   5   2  17        0.95       -2.88      2.88 o 
   6   2  17        0.38        0.10      2.30 o 
  -6   3  17        3.48        1.05      3.29 o 
  -5   3  17        5.46        7.91      3.14 o 
  -4   3  17        2.50        7.59      2.96 o 
  -3   3  17        2.50        2.20      3.22 o 
  -2   3  17       17.19       16.50      2.85 o 
  -1   3  17       17.69       23.66      2.98 o 
   0   3  17        6.43        9.65      2.21 o 
   1   3  17       17.91       19.74      2.21 o 
   2   3  17       16.98       15.58      3.15 o 
   3   3  17        2.68        4.35      2.11 o 
   4   3  17        2.52        7.37      2.73 o 
   5   3  17        5.50        5.28      2.48 o 
   6   3  17        3.46        4.27      2.65 o 
  -6   4  17        0.08       -2.04      5.76 o 
  -5   4  17        1.03        0.69      2.76 o 
  -4   4  17        0.80        1.04      2.48 o 
  -3   4  17        5.92       10.29      3.03 o 
  -2   4  17       27.24       30.56      4.69 o 
  -1   4  17       47.02       47.29      3.86 o 
   0   4  17        0.02       -0.20      1.92 o 
   1   4  17       46.78       42.93      3.62 o 
   2   4  17       27.99       30.75      3.96 o 
   3   4  17        5.97        9.83      2.86 o 
   4   4  17        0.81        1.33      1.99 o 
   5   4  17        0.98        0.37      2.18 o 
   6   4  17        0.09       -0.75      2.26 o 
  -5   5  17        5.31        7.34      4.06 o 
  -4   5  17        0.05        1.85      2.83 o 
  -3   5  17        1.04        3.06      2.39 o 
  -2   5  17       17.11       16.63      2.20 o 
  -1   5  17        0.85        1.57      2.12 o 
   0   5  17       12.39       10.60      2.41 o 
   1   5  17        0.71       -0.50      1.67 o 
   2   5  17       17.35       16.81      3.31 o 
   3   5  17        1.27        1.38      2.88 o 
   4   5  17        0.07        4.42      2.66 o 
   5   5  17        5.32        2.30      3.07 o 
  -5   6  17        2.27        4.21      3.85 o 
  -4   6  17        3.44        8.99      3.75 o 
  -3   6  17        6.54        4.46      2.20 o 
  -2   6  17        4.10        3.69      1.67 o 
  -1   6  17       10.04        9.92      2.31 o 
   0   6  17        0.49       -2.05      2.41 o 
   1   6  17       10.05       13.04      2.01 o 
   2   6  17        4.37        5.65      1.68 o 
   3   6  17        6.76        6.60      2.89 o 
   4   6  17        3.47        1.51      2.50 o 
   5   6  17        2.27        3.89      2.68 o 
  -5   7  17        1.51       -1.72      3.62 o 
  -4   7  17        2.79        6.96      2.90 o 
  -3   7  17        1.20        0.04      3.16 o 
  -2   7  17       19.38       16.77      2.39 o 
  -1   7  17        0.04        1.96      1.60 o 
   0   7  17       33.04       40.65      4.38 o 
   1   7  17        0.03        1.08      2.34 o 
   2   7  17       19.38       15.84      2.31 o 
   3   7  17        1.33        2.52      2.22 o 
   4   7  17        2.78       -0.99      2.85 o 
   5   7  17        1.57       -1.19      6.34 o 
  -4   8  17        1.74        0.37      2.83 o 
  -3   8  17        3.86        1.47      2.87 o 
  -2   8  17        2.24        2.62      1.84 o 
  -1   8  17        3.06        3.84      2.53 o 
   0   8  17        0.14       -0.67      1.69 o 
   1   8  17        3.17        2.69      3.52 o 
   2   8  17        2.23        1.74      2.18 o 
   3   8  17        3.83        5.01      3.86 o 
   4   8  17        1.70        0.41      2.58 o 
  -3   9  17        0.05        2.24      2.21 o 
  -2   9  17        1.40        0.82      2.67 o 
  -1   9  17        5.40        4.05      2.47 o 
   0   9  17       25.72       32.86      4.40 o 
   1   9  17        5.34        7.52      2.55 o 
   2   9  17        1.28        2.85      1.97 o 
   3   9  17        0.06        5.78      3.00 o 
  -2  10  17        1.10        0.98      2.32 o 
  -1  10  17        0.10        1.00      2.15 o 
   0  10  17        5.91        5.92      2.68 o 
   1  10  17        0.10        2.53      3.64 o 
   2  10  17        1.14        2.41      3.13 o 
  -1  11  17        2.84        3.44      6.19 o 
   0  11  17        2.51        6.99      5.72 o 
   0   0  18       98.49      124.62      8.30 o 
   1   0  18        4.55        5.15      2.23 o 
   2   0  18       56.25       66.89      4.63 o 
   3   0  18       11.51       21.03      2.99 o 
   4   0  18        0.00       -2.13      2.13 o 
   5   0  18        8.15       12.50      3.39 o 
   6   0  18        0.07       -2.79      2.79 o 
  -6   1  18        0.95        4.47      3.23 o 
  -5   1  18        1.08       -0.21      2.84 o 
  -4   1  18        4.56        0.82      2.38 o 
  -3   1  18        6.43        9.08      2.60 o 
  -2   1  18       35.32       45.56      4.04 o 
  -1   1  18       92.77      120.98      6.01 o 
   0   1  18        0.61        1.44      1.76 o 
   1   1  18       92.61      107.11      6.82 o 
   2   1  18       36.16       49.31      4.03 o 
   3   1  18        6.52        6.72      3.43 o 
   4   1  18        4.33        2.95      2.27 o 
   5   1  18        1.12        5.52      2.92 o 
   6   1  18        0.99        1.57      2.96 o 
  -6   2  18        0.30        2.63      3.08 o 
  -5   2  18        5.26        9.56      3.83 o 
  -4   2  18        1.07        2.08      3.94 o 
  -3   2  18       10.26       22.01      3.21 o 
  -2   2  18       18.19       18.86      3.06 o 
  -1   2  18        7.52       10.53      2.66 o 
   0   2  18       22.85       26.76      3.16 o 
   1   2  18        7.29       10.00      2.18 o 
   2   2  18       18.08       20.10      3.44 o 
   3   2  18       10.49       25.37      3.19 o 
   4   2  18        1.08        4.83      2.28 o 
   5   2  18        5.22        8.84      3.49 o 
   6   2  18        0.29       -0.04      3.36 o 
  -6   3  18        3.37       -0.63      3.22 o 
  -5   3  18        0.98        2.37      2.84 o 
  -4   3  18       15.31       18.38      3.71 o 
  -3   3  18        1.91        3.49      2.67 o 
  -2   3  18       37.48       38.50      3.79 o 
  -1   3  18        4.42        5.04      2.31 o 
   0   3  18        6.64        8.90      2.83 o 
   1   3  18        4.36        6.27      1.99 o 
   2   3  18       37.40       41.20      4.35 o 
   3   3  18        1.92        6.98      2.70 o 
   4   3  18       15.24       14.16      2.90 o 
   5   3  18        0.98       -1.51      2.15 o 
   6   3  18        3.32        0.91      2.45 o 
  -5   4  18        1.21        2.54      5.49 o 
  -4   4  18        0.05       -0.48      2.49 o 
  -3   4  18        5.32        4.44      2.54 o 
  -2   4  18        2.45        1.55      2.45 o 
  -1   4  18       21.11       25.06      3.83 o 
   0   4  18        6.84       10.00      2.58 o 
   1   4  18       21.09       23.03      2.42 o 
   2   4  18        2.64        1.45      2.15 o 
   3   4  18        5.50        2.66      2.41 o 
   4   4  18        0.04        1.43      2.50 o 
   5   4  18        1.28        2.62      2.46 o 
  -5   5  18        0.37        4.47      3.89 o 
  -4   5  18        8.98        9.02      3.35 o 
  -3   5  18        1.68        0.06      2.47 o 
  -2   5  18       23.27       23.66      3.16 o 
  -1   5  18        1.05        0.46      2.37 o 
   0   5  18        5.02        5.95      2.14 o 
   1   5  18        1.01        4.59      2.54 o 
   2   5  18       22.60       21.12      2.97 o 
   3   5  18        1.62        4.27      2.44 o 
   4   5  18        9.13        8.20      3.06 o 
   5   5  18        0.37        2.76      2.51 o 
  -5   6  18        0.07       -3.62      3.68 o 
  -4   6  18        0.92        1.45      3.39 o 
  -3   6  18        2.01        6.03      2.69 o 
  -2   6  18        8.09        7.11      2.64 o 
  -1   6  18        8.68        5.40      2.61 o 
   0   6  18        0.71        1.67      3.08 o 
   1   6  18        8.69       11.14      2.80 o 
   2   6  18        7.90       11.49      2.01 o 
   3   6  18        1.90        1.00      2.22 o 
   4   6  18        0.92        3.27      2.63 o 
   5   6  18        0.07        0.32      2.94 o 
  -4   7  18        2.22       -2.85      3.27 o 
  -3   7  18        3.47        4.73      2.38 o 
  -2   7  18        1.27        1.66      1.72 o 
  -1   7  18        2.56        3.84      3.25 o 
   0   7  18        2.25        5.39      2.39 o 
   1   7  18        2.46        7.48      2.54 o 
   2   7  18        1.25       -0.27      1.52 o 
   3   7  18        3.52        4.45      3.44 o 
   4   7  18        2.20        4.89      3.63 o 
  -4   8  18        0.48        4.94      6.90 o 
  -3   8  18        3.59        0.63      2.75 o 
  -2   8  18        6.33        7.55      1.99 o 
  -1   8  18        0.59       -1.45      1.45 o 
   0   8  18        4.07        5.99      2.48 o 
   1   8  18        0.61        2.40      3.10 o 
   2   8  18        6.26        6.67      2.06 o 
   3   8  18        3.34        0.99      2.35 o 
   4   8  18        0.49        0.04      4.17 o 
  -3   9  18        1.50        4.18      3.05 o 
  -2   9  18        0.92        0.33      2.17 o 
  -1   9  18        4.95        3.79      3.73 o 
   0   9  18        9.41        9.08      3.39 o 
   1   9  18        5.00        3.42      2.36 o 
   2   9  18        0.82        3.35      2.50 o 
   3   9  18        1.52        7.05      5.42 o 
  -2  10  18        1.80       -1.20      2.14 o 
  -1  10  18        1.59       -1.51      2.29 o 
   0  10  18        0.17        2.58      2.26 o 
   1  10  18        1.60        5.03      2.68 o 
   2  10  18        1.79        3.67      2.50 o 
   1   0  19        2.22        0.25      2.53 o 
   2   0  19        0.00        1.71      2.22 o 
   3   0  19        0.10       -0.31      2.09 o 
   4   0  19       11.31        6.56      2.66 o 
   5   0  19        0.09        0.75      4.94 o 
   6   0  19        0.00       -2.58      3.12 o 
  -6   1  19        2.97        4.02      3.55 o 
  -5   1  19        0.91        4.16      3.12 o 
  -4   1  19        2.86        6.56      2.87 o 
  -3   1  19        8.70        6.59      2.50 o 
  -2   1  19       19.04       24.40      3.72 o 
  -1   1  19       19.94       24.96      3.42 o 
   0   1  19        2.49        2.39      2.60 o 
   1   1  19       20.72       25.05      3.82 o 
   2   1  19       19.41       22.21      3.77 o 
   3   1  19        8.61       10.48      3.91 o 
   4   1  19        2.86        5.52      2.71 o 
   5   1  19        0.93        2.37      2.62 o 
   6   1  19        3.00       -0.16      2.99 o 
  -5   2  19        0.41       -0.83      2.57 o 
  -4   2  19        4.76        2.41      3.09 o 
  -3   2  19        5.41        4.66      2.51 o 
  -2   2  19        2.39       -1.43      2.25 o 
  -1   2  19        0.11        1.37      2.26 o 
   0   2  19       26.79       37.94      4.29 o 
   1   2  19        0.12        3.09      3.62 o 
   2   2  19        2.66        2.39      3.38 o 
   3   2  19        5.42        6.50      2.85 o 
   4   2  19        4.81        5.51      2.85 o 
   5   2  19        0.42       -2.38      2.38 o 
  -5   3  19        0.83        0.19      2.98 o 
  -4   3  19        0.49       -2.04      2.52 o 
  -3   3  19        5.96        1.04      2.64 o 
  -2   3  19        3.37        4.14      2.28 o 
  -1   3  19        8.19        9.19      2.64 o 
   0   3  19       18.86       17.43      3.11 o 
   1   3  19        8.77       13.83      2.98 o 
   2   3  19        3.35        1.88      2.44 o 
   3   3  19        6.00        1.76      4.51 o 
   4   3  19        0.53       -0.42      2.17 o 
   5   3  19        0.84       -0.05      2.31 o 
  -5   4  19        2.46        1.78      3.11 o 
  -4   4  19        0.05        0.08      4.50 o 
  -3   4  19        6.49        1.71      4.84 o 
  -2   4  19        1.89        2.45      3.17 o 
  -1   4  19        5.34        7.28      2.57 o 
   0   4  19        0.62        0.35      1.89 o 
   1   4  19        5.46        8.22      4.00 o 
   2   4  19        1.98        1.39      2.11 o 
   3   4  19        6.29        3.91      2.49 o 
   4   4  19        0.05        1.21      2.57 o 
   5   4  19        2.56        3.91      2.73 o 
  -5   5  19        1.18       -0.29      3.81 o 
  -4   5  19        0.92        2.78      3.56 o 
  -3   5  19        5.04        6.05      3.10 o 
  -2   5  19       12.43       11.22      3.09 o 
  -1   5  19        3.19        1.66      2.43 o 
   0   5  19       19.50       25.00      3.33 o 
   1   5  19        3.06        4.73      2.18 o 
   2   5  19       12.23       12.64      3.85 o 
   3   5  19        5.08        0.69      2.37 o 
   4   5  19        0.87        1.05      2.59 o 
   5   5  19        1.15        2.82      2.90 o 
  -4   6  19        0.48       -3.26      5.49 o 
  -3   6  19        4.51       10.22      3.20 o 
  -2   6  19        1.09        4.22      2.26 o 
  -1   6  19        6.17        8.27      2.77 o 
   0   6  19        0.88        1.75      2.37 o 
   1   6  19        6.29        8.72      2.45 o 
   2   6  19        1.02        5.16      2.74 o 
   3   6  19        4.40        7.22      3.54 o 
   4   6  19        0.45        1.38      2.78 o 
  -4   7  19        1.50        4.94      4.63 o 
  -3   7  19        1.27        2.57      2.58 o 
  -2   7  19        1.56        2.79      1.68 o 
  -1   7  19        0.44        1.77      3.44 o 
   0   7  19        3.00        4.10      2.25 o 
   1   7  19        0.39        4.91      2.33 o 
   2   7  19        1.50        2.42      2.17 o 
   3   7  19        1.24       -1.88      3.74 o 
   4   7  19        1.44        3.18      2.83 o 
  -3   8  19        0.65        0.30      2.95 o 
  -2   8  19        1.60        3.35      2.58 o 
  -1   8  19        1.72        2.55      1.85 o 
   0   8  19        3.23        2.52      6.65 o 
   1   8  19        1.60        3.52      2.54 o 
   2   8  19        1.56        1.66      3.71 o 
   3   8  19        0.64       -0.72      6.37 o 
  -2   9  19        3.20        3.55      2.23 o 
  -1   9  19        0.24        1.19      1.79 o 
   0   9  19        2.26        9.04      2.93 o 
   1   9  19        0.23       -0.25      2.42 o 
   2   9  19        3.24        9.74      5.08 o 
  -1  10  19        1.26        5.78      6.19 o 
   0  10  19        4.07        5.73      4.33 o 
   0   0  20       24.66       26.31      8.94 o 
   1   0  20        6.34       11.82      3.53 o 
   2   0  20        0.00        0.12      2.63 o 
   3   0  20        0.02       -0.64      4.46 o 
   4   0  20        0.23        2.69      2.49 o 
   5   0  20        1.63        5.17      4.18 o 
  -5   1  20        1.20       -1.52      2.63 o 
  -4   1  20        0.61        0.64      2.63 o 
  -3   1  20        2.59        7.63      2.85 o 
  -2   1  20        2.47        4.21      2.53 o 
  -1   1  20       38.37       61.02      5.54 o 
   0   1  20        0.09        1.64      4.29 o 
   1   1  20       38.13       60.52      5.46 o 
   2   1  20        2.68        2.99      2.90 o 
   3   1  20        2.63        3.86      3.62 o 
   4   1  20        0.58        2.64      2.60 o 
   5   1  20        1.17        1.60      2.64 o 
  -5   2  20        0.28        2.92      3.15 o 
  -4   2  20        1.57        3.57      2.78 o 
  -3   2  20        0.31       -0.30      2.71 o 
  -2   2  20        8.96       13.81      2.81 o 
  -1   2  20        2.44       -0.49      2.19 o 
   0   2  20        2.36        0.58      2.69 o 
   1   2  20        2.53        3.92      2.80 o 
   2   2  20        8.76       10.69      3.15 o 
   3   2  20        0.30        6.16      2.82 o 
   4   2  20        1.64        5.85      2.67 o 
   5   2  20        0.31       -1.83      2.42 o 
  -5   3  20        0.51        2.01      3.20 o 
  -4   3  20        3.54        4.83      3.13 o 
  -3   3  20        2.88        7.88      3.43 o 
  -2   3  20        0.12        1.76      2.40 o 
  -1   3  20        2.07        2.70      2.38 o 
   0   3  20        0.14        1.82      2.27 o 
   1   3  20        1.95        5.58      2.59 o 
   2   3  20        0.11        1.31      2.31 o 
   3   3  20        2.91        1.22      2.55 o 
   4   3  20        3.60        5.99      3.01 o 
   5   3  20        0.49        1.43      2.37 o 
  -5   4  20        1.10        2.96      3.50 o 
  -4   4  20        2.28        6.77      3.18 o 
  -3   4  20        0.40        2.38      3.23 o 
  -2   4  20        2.86        3.36      2.79 o 
  -1   4  20        5.66        8.13      2.56 o 
   0   4  20        8.45        5.92      2.43 o 
   1   4  20        5.72        0.47      7.07 o 
   2   4  20        2.89        6.40      2.89 o 
   3   4  20        0.40       -2.81      3.14 o 
   4   4  20        2.31       -0.32      2.41 o 
   5   4  20        1.12        1.52      2.96 o 
  -4   5  20        3.09        7.73      3.16 o 
  -3   5  20        0.33        4.89      3.51 o 
  -2   5  20        3.43        2.59      2.80 o 
  -1   5  20        5.87       10.21      2.87 o 
   0   5  20       11.55        3.82      2.28 o 
   1   5  20        6.01        7.26      2.50 o 
   2   5  20        3.48        3.51      3.22 o 
   3   5  20        0.32       -2.07      2.07 o 
   4   5  20        3.09       -1.15      3.84 o 
  -4   6  20        0.21        2.16      3.63 o 
  -3   6  20        0.64        1.55      2.76 o 
  -2   6  20        1.37       -2.13      3.58 o 
  -1   6  20        6.08        5.97      4.88 o 
   0   6  20        2.79        3.76      2.45 o 
   1   6  20        6.29        5.30      4.40 o 
   2   6  20        1.48        1.24      2.39 o 
   3   6  20        0.59       -1.22      2.30 o 
   4   6  20        0.22        0.71      2.78 o 
  -3   7  20        1.09        6.08      3.16 o 
  -2   7  20        0.71       -0.03      2.05 o 
  -1   7  20        0.86        1.48      2.24 o 
   0   7  20        5.51        6.98      3.21 o 
   1   7  20        0.87        2.33      2.29 o 
   2   7  20        0.76        7.07      4.24 o 
   3   7  20        1.11       -2.86      2.86 o 
  -3   8  20        0.95        2.06      3.85 o 
  -2   8  20        1.27        1.18      3.38 o 
  -1   8  20        0.59        0.12      2.14 o 
   0   8  20        0.26       -2.72      3.51 o 
   1   8  20        0.58        0.39      2.33 o 
   2   8  20        1.27        2.53      3.87 o 
   3   8  20        0.89        0.05      2.63 o 
  -1   9  20        0.11       -2.08      2.83 o 
   0   9  20        0.66        2.12      3.13 o 
   1   9  20        0.09        5.57      2.88 o 
   1   0  21        0.05        1.01      2.73 o 
   2   0  21        2.80        2.50      3.78 o 
   3   0  21        1.26        0.20      2.44 o 
   4   0  21        4.20        6.19      2.87 o 
   5   0  21        0.16       -0.72      2.95 o 
  -5   1  21        0.14       -1.69      2.77 o 
  -4   1  21        0.07       -2.66      2.66 o 
  -3   1  21        2.12        4.34      2.51 o 
  -2   1  21        1.87        3.91      2.66 o 
  -1   1  21        0.95       -2.08      4.41 o 
   0   1  21        1.47        3.05      5.13 o 
   1   1  21        0.98        2.06      2.94 o 
   2   1  21        1.85        5.16      2.84 o 
   3   1  21        2.09        1.29      3.03 o 
   4   1  21        0.07        2.96      2.70 o 
   5   1  21        0.14       -2.31      2.90 o 
  -5   2  21        0.66        1.69      4.63 o 
  -4   2  21        3.46        8.45      3.54 o 
  -3   2  21        0.66        1.45      2.66 o 
  -2   2  21        1.01        5.06      2.70 o 
  -1   2  21        5.19        9.25      3.12 o 
   0   2  21        0.04       -2.70      2.70 o 
   1   2  21        5.32        9.67      5.31 o 
   2   2  21        0.93       11.31      3.30 o 
   3   2  21        0.66       -2.70      2.84 o 
   4   2  21        3.55        5.57      3.19 o 
   5   2  21        0.62        1.24      2.69 o 
  -5   3  21        1.21       -0.86      5.30 o 
  -4   3  21        0.59        4.33      2.99 o 
  -3   3  21        0.94        5.14      2.80 o 
  -2   3  21        3.93        4.56      2.90 o 
  -1   3  21        2.91        5.24      2.61 o 
   0   3  21        7.53        2.81      3.68 o 
   1   3  21        2.88        8.45      5.14 o 
   2   3  21        3.95        8.82      3.54 o 
   3   3  21        0.97        0.82      3.56 o 
   4   3  21        0.61        2.74      2.86 o 
   5   3  21        1.17        3.17      3.40 o 
  -4   4  21        0.17        0.83      2.98 o 
  -3   4  21        0.12        1.12      2.90 o 
  -2   4  21        2.66        0.87      2.43 o 
  -1   4  21        6.20        8.20      2.86 o 
   0   4  21        0.00        3.89      3.73 o 
   1   4  21        6.10        5.03      5.36 o 
   2   4  21        2.69        6.38      2.79 o 
   3   4  21        0.13       -2.36      2.36 o 
   4   4  21        0.18        1.66      2.73 o 
  -4   5  21        0.12        1.73      3.33 o 
  -3   5  21        2.68        4.29      3.36 o 
  -2   5  21        1.46        3.04      2.72 o 
  -1   5  21        1.13        0.16      2.75 o 
   0   5  21        2.25        2.24      2.33 o 
   1   5  21        1.05        1.90      3.59 o 
   2   5  21        1.48        6.56      2.74 o 
   3   5  21        2.74        4.35      2.89 o 
   4   5  21        0.13        0.17      2.79 o 
  -3   6  21        0.89        2.30      3.34 o 
  -2   6  21        1.75        1.84      3.78 o 
  -1   6  21        0.43        2.89      2.45 o 
   0   6  21        0.20        6.66      2.97 o 
   1   6  21        0.44        2.59      2.77 o 
   2   6  21        1.71        3.84      4.10 o 
   3   6  21        0.90        2.31      2.91 o 
  -3   7  21        1.25        3.36      3.39 o 
  -2   7  21        2.41        4.63      2.85 o 
  -1   7  21        1.94        2.35      2.32 o 
   0   7  21        5.04       10.01      2.94 o 
   1   7  21        1.93        4.29      2.54 o 
   2   7  21        2.40        6.42      4.41 o 
   3   7  21        1.23        2.76      2.88 o 
  -2   8  21        1.53        0.60      3.52 o 
  -1   8  21        3.96        3.64      2.86 o 
   0   8  21        0.01        2.11      2.71 o 
   1   8  21        3.91       10.38      2.93 o 
   2   8  21        1.46        7.45      4.34 o 
   0   0  22        4.36        3.44      7.53 o 
   1   0  22        0.94       10.53      3.28 o 
   2   0  22       12.73       22.98      4.17 o 
   3   0  22        1.43        4.21      3.08 o 
   4   0  22        0.04       -1.46      2.66 o 
  -4   1  22        0.29       -1.73      2.75 o 
  -3   1  22        0.03        0.52      2.53 o 
  -2   1  22        0.27        5.14      3.30 o 
  -1   1  22        3.72        8.80      5.51 o 
   0   1  22       15.02       13.87      6.05 o 
   1   1  22        3.67        5.91      5.20 o 
   2   1  22        0.26       -0.98      2.77 o 
   3   1  22        0.04        1.30      3.57 o 
   4   1  22        0.28        1.08      3.25 o 
  -4   2  22        0.05        3.76      4.79 o 
  -3   2  22        2.23        6.25      3.25 o 
  -2   2  22        8.38       15.74      4.53 o 
  -1   2  22        0.82        4.31      2.96 o 
   0   2  22        2.19       -3.75      7.41 o 
   1   2  22        0.90        1.01      4.58 o 
   2   2  22        8.39       21.44      4.18 o 
   3   2  22        2.20        8.25      3.30 o 
   4   2  22        0.06        3.47      6.96 o 
  -4   3  22        0.31        0.43      2.99 o 
  -3   3  22        0.07        1.08      3.01 o 
  -2   3  22        2.10       -0.68      8.17 o 
  -1   3  22        1.67        4.43      2.88 o 
   0   3  22        3.36        4.48      3.38 o 
   1   3  22        1.71        3.49      4.86 o 
   2   3  22        2.10        3.17      2.86 o 
   3   3  22        0.06        1.17      3.53 o 
   4   3  22        0.28        4.65      3.27 o 
  -4   4  22        0.20       -3.23      3.23 o 
  -3   4  22        1.38        2.01      2.85 o 
  -2   4  22        0.19        3.00      3.17 o 
  -1   4  22        2.33        7.80      3.54 o 
   0   4  22        0.21        0.87      2.32 o 
   1   4  22        2.36        6.29      4.88 o 
   2   4  22        0.20        3.55      3.65 o 
   3   4  22        1.32        1.62      2.81 o 
   4   4  22        0.23        0.89      2.99 o 
  -3   5  22        0.75        1.91      3.14 o 
  -2   5  22        2.84        7.22      3.14 o 
  -1   5  22        2.74        4.71      3.73 o 
   0   5  22        2.65        5.99      2.82 o 
   1   5  22        2.68        3.18      4.09 o 
   2   5  22        2.83       12.02      5.55 o 
   3   5  22        0.75        4.64      3.24 o 
  -3   6  22        0.09        2.17      3.08 o 
  -2   6  22        1.32        2.39      2.80 o 
  -1   6  22        1.79        6.35      2.91 o 
   0   6  22        0.39        1.99      2.56 o 
   1   6  22        1.78       14.03      5.74 o 
   2   6  22        1.30        2.26      4.27 o 
   3   6  22        0.08        0.69      2.97 o 
  -2   7  22        0.17        1.76      3.94 o 
  -1   7  22        1.53        2.85      2.93 o 
   0   7  22        0.37        4.09      4.22 o 
   1   7  22        1.51        2.18      2.49 o 
   2   7  22        0.15       -0.10      5.06 o 
  -1   8  22        0.72       -2.29      2.98 o 
   0   8  22        0.86        4.12      3.46 o 
   1   8  22        0.75        4.34      4.45 o 
   1   0  23        0.23        3.38      5.29 o 
   2   0  23        0.07       -1.52      4.73 o 
   3   0  23        1.45        5.90      4.09 o 
   4   0  23        0.21        6.60     10.70 o 
  -4   1  23        1.27        3.01      3.46 o 
  -3   1  23        0.60        0.33      4.78 o 
  -2   1  23        0.07        1.48      3.08 o 
  -1   1  23        2.16        1.79      3.15 o 
   0   1  23        0.85       13.81      6.04 o 
   1   1  23        2.12        6.11      5.65 o 
   2   1  23        0.05       -2.45      2.80 o 
   3   1  23        0.57        4.61      3.52 o 
   4   1  23        1.23        1.25      3.10 o 
  -4   2  23        0.01        5.18      3.47 o 
  -3   2  23        0.05        4.62      4.34 o 
  -2   2  23        1.15        7.67      5.93 o 
  -1   2  23        0.51       -0.23      2.86 o 
   0   2  23        1.50        6.05      5.62 o 
   1   2  23        0.51       -0.71      4.93 o 
   2   2  23        1.12       10.57      3.63 o 
   3   2  23        0.04        3.13      3.31 o 
   4   2  23        0.01        3.47      3.32 o 
  -4   3  23        0.16        0.66      3.24 o 
  -3   3  23        1.01        4.72      3.87 o 
  -2   3  23        0.21       -0.58      4.83 o 
  -1   3  23        0.99        2.10      2.93 o 
   0   3  23        1.05        4.69      5.48 o 
   1   3  23        0.95        0.49      5.17 o 
   2   3  23        0.21        4.28      3.24 o 
   3   3  23        0.98        1.32      3.03 o 
   4   3  23        0.16        2.68      4.04 o 
  -3   4  23        1.92        0.29      6.15 o 
  -2   4  23        1.59        4.56      3.33 o 
  -1   4  23        0.48        1.19      2.95 o 
   0   4  23        0.09        2.37      2.63 o 
   1   4  23        0.50        3.34      5.02 o 
   2   4  23        1.52        1.24      5.07 o 
   3   4  23        1.95        4.10      3.36 o 
  -3   5  23        0.20        2.15      3.34 o 
  -2   5  23        1.20       -0.38      2.79 o 
  -1   5  23        0.20       -0.27      2.69 o 
   0   5  23        2.60        4.81      2.84 o 
   1   5  23        0.20       -3.11      4.52 o 
   2   5  23        1.20       -0.67      4.97 o 
   3   5  23        0.20        3.79      3.36 o 
  -2   6  23        0.23        9.18      3.42 o 
  -1   6  23        0.65        3.86      2.81 o 
   0   6  23        0.03        0.95      2.77 o 
   1   6  23        0.67        0.07      4.13 o 
   2   6  23        0.21        5.07      4.34 o 
  -1   7  23        0.99        5.74      3.10 o 
   0   7  23        1.68        6.82      3.21 o 
   1   7  23        1.05        4.68      5.30 o 
   0   0  24        6.04       12.66      9.29 o 
   1   0  24        0.29       -4.97      5.13 o 
   2   0  24        2.81        0.47      3.33 o 
   3   0  24        0.49        1.06      6.26 o 
  -3   1  24        0.58       -2.49      3.52 o 
  -2   1  24        0.27        8.72      5.32 o 
  -1   1  24        1.94        5.65      6.74 o 
   0   1  24        3.83       14.14      6.47 o 
   1   1  24        1.91        6.23      5.73 o 
   2   1  24        0.25        3.53      3.99 o 
   3   1  24        0.59        5.66      3.90 o 
  -3   2  24        1.36        5.65      4.35 o 
  -2   2  24        0.57       10.03      3.70 o 
  -1   2  24        0.47       -0.10      3.20 o 
   0   2  24        0.75        8.04      5.95 o 
   1   2  24        0.48        5.62      5.63 o 
   2   2  24        0.55        5.52      5.69 o 
   3   2  24        1.36       -0.57      3.46 o 
  -3   3  24        1.88        2.50      7.56 o 
  -2   3  24        0.31        0.41      3.36 o 
  -1   3  24        0.03        0.47      3.00 o 
   0   3  24        1.98        6.40      5.64 o 
   1   3  24        0.03        2.35      5.44 o 
   2   3  24        0.29        1.61      5.41 o 
   3   3  24        1.88       -0.57      3.30 o 
  -2   4  24        0.38        2.71      4.95 o 
  -1   4  24        0.17        0.77      3.53 o 
   0   4  24        0.00        7.33      5.00 o 
   1   4  24        0.16        7.66      5.78 o 
   2   4  24        0.39        4.07      5.88 o 
  -2   5  24        0.08       -2.96      3.13 o 
  -1   5  24        0.16        4.48      3.43 o 
   0   5  24        0.32        6.53      4.99 o 
   1   5  24        0.16        5.76      4.54 o 
   2   5  24        0.08        7.85      5.91 o 
  -1   6  24        0.06        1.17      2.90 o 
   0   6  24        0.09        1.10      6.10 o 
   1   6  24        0.05        7.77      5.50 o 
   1   0  25        1.01        1.44     12.42 o 
   2   0  25        2.36        4.75      6.72 o 
   3   0  25        0.00        5.01      3.99 o 
  -3   1  25        0.70       -3.20      4.33 o 
  -2   1  25        0.81        1.68      3.58 o 
  -1   1  25        1.44        9.28      6.17 o 
   0   1  25        0.30        3.85      5.88 o 
   1   1  25        1.44        3.80      9.27 o 
   2   1  25        0.80        5.20      5.95 o 
   3   1  25        0.70        1.48      5.30 o 
  -2   2  25        1.34        6.31      4.08 o 
  -1   2  25        0.92        2.83      5.80 o 
   0   2  25        0.96       11.80      6.31 o 
   1   2  25        0.91       10.35     12.00 o 
   2   2  25        1.33       -3.87      5.23 o 
  -2   3  25        2.51        6.79      8.56 o 
  -1   3  25        0.50       -0.19      7.32 o 
   0   3  25        1.89       10.82      6.40 o 
   1   3  25        0.49        0.32      5.45 o 
   2   3  25        2.51        0.31      5.73 o 
  -1   4  25        0.55        6.74      5.26 o 
   0   4  25        0.03        5.28      7.93 o 
   1   4  25        0.56        0.60      5.19 o 
   0   0  26        1.03        4.33      9.56 o 
   1   0  26        0.12        1.71      5.98 o 
   2   0  26        0.01        1.44      7.64 o 
  -1   1  26        0.04        6.23      9.37 o 
   0   1  26        0.53       -2.50      6.00 o 
   1   1  26        0.04        7.48      6.11 o 
  -1   2  26        0.08       -0.47      6.03 o 
   0   2  26        0.32        2.05      6.03 o 
   1   2  26        0.08        0.89      5.73 o 
   0   3  26        0.00        4.64     13.26 o 
   1   3  26        0.01       11.25     10.42 o 
                                                 
